# Supplementary material for: N-[(2,4-Dimethyl­phen­yl)carbamothio­yl]-2-methyl­benzamide
Source: Acta Crystallogr Sect E Struct Rep Online. 2008 Apr 10;64(Pt 5):o832. doi: 10.1107/S1600536808009501 (PMC2961187; doi:10.1107/S1600536808009501)
Supplement: Supplementary file 1 [file e-64-0o832-sup1.cif]

##############################################################################
###                                                                        ###
###        Electronic paper (Acta Crystallographica Section E)             ###
###                                                                        ###
##############################################################################
#                                                                            #
# This CIF contains the data in a paper accepted for publication in Acta     #
# Crystallographica Section E. It conforms to the requirements of Notes      #
# for Authors for Section E, and has been peer reviewed under the auspices   #
# of the IUCr Commission on Journals.                                        #
#                                                                            #
# Full details of the Crystallographic Information File format               #
# are given in the paper "The Crystallographic Information File (CIF):       #
# a New Standard Archive File for Crystallography" by S. R. Hall, F. H.      #
# Allen and I. D. Brown [Acta Cryst. (1991), A47, 655-685].                  #
#                                                                            #
# The current version of the core CIF dictionary is obtainable from          #
# ftp://ftp.iucr.org/pub/cif_core.dic. The current version number is 2.4.    #
#                                                                            #
# Software is freely available for graphical display of the structure(s) in  #
# this CIF.  For information consult the CIF home page http://www.iucr.org/  #
# cif/home.html                                                              #
#                                                                            #
# This file may be used for bona fide research purposes within the           #
# scientific community so long as proper attribution is given to the journal # 
# article from which it was obtained.                                        #
#                                                                            #
##############################################################################
                                             
data_global
_audit_creation_method     'form.cif (version 2.0)'
_journal_data_validation_number     ?
_journal_date_recd_electronic     2008-04-04
_journal_date_accepted     2008-04-07
_journal_name_full     'Acta Crystallographica, Section E'
_journal_year     2008
_journal_volume     64
_journal_issue      5
_journal_page_first     o832
_journal_page_last     o832
_journal_paper_category     QO
_journal_coeditor_code     AT2557
_publ_contact_author_name     'Yousuf, S. '
_publ_contact_author_address
;
      H.E.J Research Institute of Chemistry,
      International Cenetr for Chemical and Biological Sciences,
      University of Karachi,
      Karachi-75270, Pakistan
;
_publ_contact_author_email     sammer_yousuf@yahoo.com
_publ_contact_author_fax     '92-21 4819018-9'
_publ_contact_author_phone     '92-21 4824924'
_publ_section_title
;
<i>N</i>-[(2,4-Dimethylphenyl)carbamothioyl]-2-methylbenzamide
;
loop_
    _publ_author_name
    _publ_author_footnote
    _publ_author_address
    'Yamin, B. M.' ?
;     School of Chemical Sciences and Food Technology
      Universiti  Kebangsaan Malaysia
      UKM 43650 Bangi Selangor
      Malaysia
;
    'Yousuf, S. ' ?
;     HEJ Research Institute of Chemistry,
      International Center for Chemical and Biological Sciences,
      University of Karachi,
      Karachi 75270, Pakistan
;
    'Yusof, M. S. M.' ?
;     Department of Chemistry,
      Universiti Malaysia Terengganu,
      Manngabang Telipot, Terengganu
      Malaysia
;
    'Jusoh, R. H.' ?
;     Department of Chemistry,
      Universiti Malaysia Terengganu,
      Manngabang Telipot, Terengganu
      Malaysia
;
data_I
_audit_creation_method     SHELXL-97
_chemical_name_systematic
;
<i>N</i>-[(2,4-Dimethylphenyl)carbamothioyl]-2-methylbenzamide
;
_chemical_name_common     ?
_chemical_formula_moiety     'C17 H18 N2 O S'
_chemical_formula_sum     'C17 H18 N2 O S'
_chemical_formula_iupac     'C17 H18 N2 O S'
_chemical_formula_weight     298.39
_chemical_melting_point     ?
_symmetry_cell_setting     triclinic
_symmetry_space_group_name_H-M     'P -1'
_symmetry_space_group_name_Hall     '-P 1'
loop_
    _symmetry_equiv_pos_as_xyz
    'x, y, z'
    '-x, -y, -z'
_cell_length_a     6.2569(15)
_cell_length_b     9.862(2)
_cell_length_c     13.986(3)
_cell_angle_alpha     69.461(4)
_cell_angle_beta     86.199(4)
_cell_angle_gamma     75.206(4)
_cell_volume     781.1(3)
_cell_formula_units_Z     2
_cell_measurement_reflns_used     1377
_cell_measurement_theta_min     1.5
_cell_measurement_theta_max     25.5
_cell_measurement_temperature     298(2)
_exptl_crystal_description     slab
_exptl_crystal_colour     colourless
_exptl_crystal_size_max     0.27
_exptl_crystal_size_mid     0.18
_exptl_crystal_size_min     0.09
_exptl_crystal_density_diffrn     1.269
_exptl_crystal_density_meas     ?
_exptl_crystal_density_method     'not measured'
_exptl_crystal_F_000     316
_exptl_absorpt_coefficient_mu     0.208
_exptl_absorpt_correction_type     multi-scan
_exptl_absorpt_process_details     '(SADABS; Bruker, 2000)'
_exptl_absorpt_correction_T_min     0.9461
_exptl_absorpt_correction_T_max     0.9816
_exptl_special_details
;
;
_diffrn_ambient_temperature     298(2)
_diffrn_radiation_type     MoK\a
_diffrn_radiation_wavelength     0.71073
_diffrn_radiation_source     'fine-focus sealed tube'
_diffrn_radiation_monochromator     graphite
_diffrn_measurement_device_type
;
Bruker SMART APEX CCD area-detector
;
_diffrn_measurement_method     \w
_diffrn_detector_area_resol_mean     83.66
_diffrn_reflns_number     7817
_diffrn_reflns_av_R_equivalents     0.0338
_diffrn_reflns_av_sigmaI/netI     0.0531
_diffrn_reflns_theta_min     1.5
_diffrn_reflns_theta_max     25.5
_diffrn_reflns_theta_full     25.5
_diffrn_measured_fraction_theta_max     0.99
_diffrn_measured_fraction_theta_full     0.99
_diffrn_reflns_limit_h_min     -7
_diffrn_reflns_limit_h_max     7
_diffrn_reflns_limit_k_min     -11
_diffrn_reflns_limit_k_max     11
_diffrn_reflns_limit_l_min     -16
_diffrn_reflns_limit_l_max     16
_diffrn_standards_number     0
_diffrn_standards_interval_count     0
_diffrn_standards_interval_time     0
_diffrn_standards_decay_%     0
_refine_special_details
;
Refinement of <i>F</i>^2^ against ALL reflections. The weighted <i>R</i>-factor
<i>wR</i> and goodness of fit <i>S</i> are based on <i>F</i>^2^, conventional
<i>R</i>-factors <i>R</i> are based on <i>F</i>, with <i>F</i> set to zero for
negative <i>F</i>^2^. The threshold expression of <i>F</i>^2^ >
\s(<i>F</i>^2^) is used only for calculating <i>R</i>-factors(gt) <i>etc</i>.
and is not relevant to the choice of reflections for refinement.
<i>R</i>-factors based on <i>F</i>^2^ are statistically about twice as large
as those based on <i>F</i>, and <i>R</i>- factors based on ALL data will be
even larger.
;
_reflns_number_total     2904
_reflns_number_gt     2069
_reflns_threshold_expression     I>2\s(I)
_refine_ls_structure_factor_coef     Fsqd
_refine_ls_matrix_type     full
_refine_ls_R_factor_all     0.0729
_refine_ls_R_factor_gt     0.0467
_refine_ls_wR_factor_gt     0.1074
_refine_ls_wR_factor_ref     0.1189
_refine_ls_goodness_of_fit_ref     1.023
_refine_ls_restrained_S_all     1.023
_refine_ls_number_reflns     2904
_refine_ls_number_parameters     193
_refine_ls_number_restraints     0
_refine_ls_hydrogen_treatment     constr
_refine_ls_weighting_scheme     calc
_refine_ls_weighting_details
         'calc w=1/[\s^2^(Fo^2^)+(0.0567P)^2^+0.1084P] where P=(Fo^2^+2Fc^2^)/3'
_atom_sites_solution_hydrogens     geom
_atom_sites_solution_primary     direct
_atom_sites_solution_secondary     difmap
_refine_ls_shift/su_max     0.001
_refine_ls_shift/su_mean     0.000
_refine_diff_density_max     0.23
_refine_diff_density_min     -0.17
_refine_ls_extinction_method     none
_refine_ls_extinction_coef     ?
loop_
    _atom_type_symbol
    _atom_type_description
    _atom_type_scat_dispersion_real
    _atom_type_scat_dispersion_imag
    _atom_type_scat_source
    'C' 'C' 0.0033 0.0016
                         'International Tables Vol C Tables 4.2.6.8 and 6.1.1.4'
    'H' 'H' 0.0000 0.0000
                         'International Tables Vol C Tables 4.2.6.8 and 6.1.1.4'
    'N' 'N' 0.0061 0.0033
                         'International Tables Vol C Tables 4.2.6.8 and 6.1.1.4'
    'O' 'O' 0.0106 0.0060
                         'International Tables Vol C Tables 4.2.6.8 and 6.1.1.4'
    'S' 'S' 0.1246 0.1234
                         'International Tables Vol C Tables 4.2.6.8 and 6.1.1.4'
_computing_data_collection     'SMART (Bruker, 2000)'
_computing_cell_refinement     'SAINT (Bruker, 2000)'
_computing_data_reduction     'SAINT (Bruker, 2000)'
_computing_structure_solution     'SHELXS97 (Sheldrick, 2008)'
_computing_structure_refinement     'SHELXL97 (Sheldrick, 2008)'
_computing_molecular_graphics     'SHELXTL (Sheldrick, 2008)'
_computing_publication_material
;
SHELXTL (Sheldrick, 2008), PARST (Nardelli, 1995) and PLATON
(Spek, 2003)
;
loop_
    _atom_site_type_symbol
    _atom_site_label
    _atom_site_fract_x
    _atom_site_fract_y
    _atom_site_fract_z
    _atom_site_U_iso_or_equiv
    _atom_site_adp_type
    _atom_site_calc_flag
    _atom_site_refinement_flags
    _atom_site_occupancy
    _atom_site_disorder_assembly
    _atom_site_disorder_group
    S S1 0.00124(10) 0.51524(6) 0.34145(4) 0.0441(2) Uani d . 1 . .
    O O1 0.2196(3) 0.02671(18) 0.54848(13) 0.0630(5) Uani d . 1 . .
    N N1 0.1412(3) 0.27939(19) 0.50519(13) 0.0374(4) Uani d . 1 . .
    H H1 0.1341 0.3473 0.5313 0.045 Uiso calc R 1 . .
    N N2 0.0595(3) 0.22917(19) 0.36460(13) 0.0394(5) Uani d . 1 . .
    H H2 0.0883 0.1375 0.4048 0.047 Uiso calc R 1 . .
    C C1 0.2131(4) 0.0521(3) 0.75752(18) 0.0519(6) Uani d . 1 . .
    H H1A 0.1042 0.0051 0.7537 0.062 Uiso calc R 1 . .
    C C2 0.2787(5) 0.0473(3) 0.85127(19) 0.0644(8) Uani d . 1 . .
    H H2A 0.2120 -0.0007 0.9105 0.077 Uiso calc R 1 . .
    C C3 0.4424(5) 0.1138(3) 0.8562(2) 0.0639(8) Uani d . 1 . .
    H H3 0.4864 0.1112 0.9192 0.077 Uiso calc R 1 . .
    C C4 0.5414(4) 0.1835(3) 0.77013(19) 0.0541(7) Uani d . 1 . .
    H H4 0.6543 0.2264 0.7754 0.065 Uiso calc R 1 . .
    C C5 0.4783(4) 0.1923(3) 0.67457(17) 0.0430(6) Uani d . 1 . .
    C C6 0.3089(3) 0.1265(2) 0.66943(16) 0.0367(5) Uani d . 1 . .
    C C7 0.5968(5) 0.2679(4) 0.5822(2) 0.0696(8) Uani d . 1 . .
    H H7A 0.5020 0.3625 0.5433 0.104 Uiso calc R 1 . .
    H H7B 0.6355 0.2060 0.5407 0.104 Uiso calc R 1 . .
    H H7C 0.7286 0.2835 0.6034 0.104 Uiso calc R 1 . .
    C C8 0.2225(4) 0.1361(2) 0.56942(17) 0.0393(5) Uani d . 1 . .
    C C9 0.0679(3) 0.3321(2) 0.40383(15) 0.0334(5) Uani d . 1 . .
    C C10 0.0056(4) 0.2603(2) 0.25979(16) 0.0366(5) Uani d . 1 . .
    C C11 0.1738(4) 0.2193(3) 0.19879(18) 0.0473(6) Uani d . 1 . .
    H H11 0.3167 0.1740 0.2259 0.057 Uiso calc R 1 . .
    C C12 0.1297(4) 0.2456(3) 0.09727(19) 0.0538(7) Uani d . 1 . .
    H H12 0.2440 0.2181 0.0565 0.065 Uiso calc R 1 . .
    C C13 -0.0810(4) 0.3119(3) 0.05573(17) 0.0499(6) Uani d . 1 . .
    C C14 -0.2460(4) 0.3481(3) 0.11976(17) 0.0463(6) Uani d . 1 . .
    H H14 -0.3895 0.3910 0.0929 0.056 Uiso calc R 1 . .
    C C15 -0.2098(4) 0.3239(2) 0.22153(16) 0.0394(5) Uani d . 1 . .
    C C16 -0.1300(5) 0.3419(3) -0.05520(19) 0.0748(9) Uani d . 1 . .
    H H16A -0.0953 0.4338 -0.0968 0.112 Uiso calc R 1 . .
    H H16B -0.2839 0.3494 -0.0643 0.112 Uiso calc R 1 . .
    H H16C -0.0420 0.2614 -0.0750 0.112 Uiso calc R 1 . .
    C C17 -0.3997(4) 0.3598(3) 0.28774(19) 0.0564(7) Uani d . 1 . .
    H H17A -0.5362 0.3917 0.2493 0.085 Uiso calc R 1 . .
    H H17B -0.3828 0.4383 0.3099 0.085 Uiso calc R 1 . .
    H H17C -0.4015 0.2723 0.3462 0.085 Uiso calc R 1 . .
loop_
    _atom_site_aniso_label
    _atom_site_aniso_U_11
    _atom_site_aniso_U_22
    _atom_site_aniso_U_33
    _atom_site_aniso_U_12
    _atom_site_aniso_U_13
    _atom_site_aniso_U_23
    S1 0.0630(4) 0.0333(3) 0.0343(3) -0.0086(3) -0.0061(3) -0.0108(2)
    O1 0.1010(14) 0.0356(9) 0.0529(11) -0.0138(9) -0.0262(10) -0.0130(8)
    N1 0.0502(11) 0.0303(9) 0.0333(10) -0.0070(8) -0.0101(8) -0.0128(8)
    N2 0.0524(12) 0.0300(9) 0.0347(10) -0.0063(8) -0.0104(8) -0.0107(8)
    C1 0.0657(16) 0.0445(14) 0.0448(15) -0.0180(12) -0.0029(12) -0.0108(12)
    C2 0.092(2) 0.0591(17) 0.0327(14) -0.0153(16) 0.0040(14) -0.0072(13)
    C3 0.089(2) 0.0587(17) 0.0398(16) -0.0019(16) -0.0202(15) -0.0193(13)
    C4 0.0576(16) 0.0573(16) 0.0483(16) -0.0066(13) -0.0184(13) -0.0214(13)
    C5 0.0421(13) 0.0453(14) 0.0402(14) -0.0053(11) -0.0066(11) -0.0157(11)
    C6 0.0424(13) 0.0311(11) 0.0339(12) -0.0037(10) -0.0052(10) -0.0109(10)
    C7 0.0598(17) 0.101(2) 0.0598(18) -0.0409(16) 0.0074(14) -0.0278(17)
    C8 0.0450(13) 0.0363(12) 0.0380(13) -0.0111(10) -0.0058(10) -0.0127(10)
    C9 0.0319(11) 0.0387(12) 0.0313(12) -0.0077(9) -0.0019(9) -0.0144(10)
    C10 0.0494(14) 0.0326(11) 0.0315(12) -0.0110(10) -0.0056(10) -0.0135(9)
    C11 0.0478(14) 0.0472(14) 0.0487(15) -0.0026(11) -0.0052(12) -0.0239(12)
    C12 0.0579(17) 0.0569(16) 0.0475(15) -0.0036(13) 0.0052(13) -0.0274(13)
    C13 0.0694(17) 0.0452(14) 0.0338(13) -0.0083(12) -0.0056(12) -0.0152(11)
    C14 0.0504(14) 0.0455(14) 0.0404(14) -0.0049(11) -0.0128(11) -0.0143(11)
    C15 0.0428(13) 0.0400(12) 0.0361(13) -0.0090(10) -0.0031(10) -0.0141(10)
    C16 0.101(2) 0.080(2) 0.0370(15) -0.0053(17) -0.0084(15) -0.0226(14)
    C17 0.0470(15) 0.0767(19) 0.0493(16) -0.0126(13) -0.0008(12) -0.0279(14)
_geom_special_details
;
All e.s.d.'s (except the e.s.d. in the dihedral angle between two l.s. planes)
are estimated using the full covariance matrix. The cell e.s.d.'s are taken
into account individually in the estimation of e.s.d.'s in distances, angles
and torsion angles; correlations between e.s.d.'s in cell parameters are only
used when they are defined by crystal symmetry. An approximate (isotropic)
treatment of cell e.s.d.'s is used for estimating e.s.d.'s involving l.s.
planes.
;
loop_
    _geom_bond_atom_site_label_1
    _geom_bond_atom_site_label_2
    _geom_bond_site_symmetry_2
    _geom_bond_distance
    _geom_bond_publ_flag
    S1 C9 . 1.660(2) ?
    O1 C8 . 1.218(3) ?
    N1 C8 . 1.366(3) ?
    N1 C9 . 1.392(3) ?
    N1 H1 . 0.8600 ?
    N2 C9 . 1.325(3) ?
    N2 C10 . 1.433(3) ?
    N2 H2 . 0.8600 ?
    C1 C6 . 1.381(3) ?
    C1 C2 . 1.381(3) ?
    C1 H1A . 0.9300 ?
    C2 C3 . 1.367(4) ?
    C2 H2A . 0.9300 ?
    C3 C4 . 1.358(4) ?
    C3 H3 . 0.9300 ?
    C4 C5 . 1.386(3) ?
    C4 H4 . 0.9300 ?
    C5 C6 . 1.395(3) ?
    C5 C7 . 1.501(3) ?
    C6 C8 . 1.496(3) ?
    C7 H7A . 0.9600 ?
    C7 H7B . 0.9600 ?
    C7 H7C . 0.9600 ?
    C10 C11 . 1.380(3) ?
    C10 C15 . 1.387(3) ?
    C11 C12 . 1.384(3) ?
    C11 H11 . 0.9300 ?
    C12 C13 . 1.378(3) ?
    C12 H12 . 0.9300 ?
    C13 C14 . 1.381(3) ?
    C13 C16 . 1.511(3) ?
    C14 C15 . 1.383(3) ?
    C14 H14 . 0.9300 ?
    C15 C17 . 1.505(3) ?
    C16 H16A . 0.9600 ?
    C16 H16B . 0.9600 ?
    C16 H16C . 0.9600 ?
    C17 H17A . 0.9600 ?
    C17 H17B . 0.9600 ?
    C17 H17C . 0.9600 ?
loop_
    _geom_angle_atom_site_label_1
    _geom_angle_atom_site_label_2
    _geom_angle_atom_site_label_3
    _geom_angle_site_symmetry_1
    _geom_angle_site_symmetry_3
    _geom_angle
    _geom_angle_publ_flag
    C8 N1 C9 . . 129.81(17) ?
    C8 N1 H1 . . 115.1 ?
    C9 N1 H1 . . 115.1 ?
    C9 N2 C10 . . 124.43(18) ?
    C9 N2 H2 . . 117.8 ?
    C10 N2 H2 . . 117.8 ?
    C6 C1 C2 . . 120.2(2) ?
    C6 C1 H1A . . 119.9 ?
    C2 C1 H1A . . 119.9 ?
    C3 C2 C1 . . 119.4(2) ?
    C3 C2 H2A . . 120.3 ?
    C1 C2 H2A . . 120.3 ?
    C4 C3 C2 . . 120.7(2) ?
    C4 C3 H3 . . 119.7 ?
    C2 C3 H3 . . 119.7 ?
    C3 C4 C5 . . 121.6(2) ?
    C3 C4 H4 . . 119.2 ?
    C5 C4 H4 . . 119.2 ?
    C4 C5 C6 . . 117.7(2) ?
    C4 C5 C7 . . 119.4(2) ?
    C6 C5 C7 . . 122.9(2) ?
    C1 C6 C5 . . 120.4(2) ?
    C1 C6 C8 . . 118.0(2) ?
    C5 C6 C8 . . 121.57(19) ?
    C5 C7 H7A . . 109.5 ?
    C5 C7 H7B . . 109.5 ?
    H7A C7 H7B . . 109.5 ?
    C5 C7 H7C . . 109.5 ?
    H7A C7 H7C . . 109.5 ?
    H7B C7 H7C . . 109.5 ?
    O1 C8 N1 . . 123.27(19) ?
    O1 C8 C6 . . 123.18(19) ?
    N1 C8 C6 . . 113.52(18) ?
    N2 C9 N1 . . 116.13(18) ?
    N2 C9 S1 . . 125.20(16) ?
    N1 C9 S1 . . 118.67(15) ?
    C11 C10 C15 . . 120.8(2) ?
    C11 C10 N2 . . 117.8(2) ?
    C15 C10 N2 . . 121.3(2) ?
    C10 C11 C12 . . 120.0(2) ?
    C10 C11 H11 . . 120.0 ?
    C12 C11 H11 . . 120.0 ?
    C13 C12 C11 . . 121.0(2) ?
    C13 C12 H12 . . 119.5 ?
    C11 C12 H12 . . 119.5 ?
    C12 C13 C14 . . 117.4(2) ?
    C12 C13 C16 . . 121.2(2) ?
    C14 C13 C16 . . 121.4(2) ?
    C13 C14 C15 . . 123.6(2) ?
    C13 C14 H14 . . 118.2 ?
    C15 C14 H14 . . 118.2 ?
    C14 C15 C10 . . 117.2(2) ?
    C14 C15 C17 . . 120.6(2) ?
    C10 C15 C17 . . 122.2(2) ?
    C13 C16 H16A . . 109.5 ?
    C13 C16 H16B . . 109.5 ?
    H16A C16 H16B . . 109.5 ?
    C13 C16 H16C . . 109.5 ?
    H16A C16 H16C . . 109.5 ?
    H16B C16 H16C . . 109.5 ?
    C15 C17 H17A . . 109.5 ?
    C15 C17 H17B . . 109.5 ?
    H17A C17 H17B . . 109.5 ?
    C15 C17 H17C . . 109.5 ?
    H17A C17 H17C . . 109.5 ?
    H17B C17 H17C . . 109.5 ?
loop_
    _geom_torsion_atom_site_label_1
    _geom_torsion_atom_site_label_2
    _geom_torsion_atom_site_label_3
    _geom_torsion_atom_site_label_4
    _geom_torsion_site_symmetry_1
    _geom_torsion_site_symmetry_2
    _geom_torsion_site_symmetry_3
    _geom_torsion_site_symmetry_4
    _geom_torsion
    _geom_torsion_publ_flag
    C6 C1 C2 C3 . . . . -1.5(4) ?
    C1 C2 C3 C4 . . . . -0.3(4) ?
    C2 C3 C4 C5 . . . . 1.2(4) ?
    C3 C4 C5 C6 . . . . -0.2(3) ?
    C3 C4 C5 C7 . . . . -178.7(3) ?
    C2 C1 C6 C5 . . . . 2.5(3) ?
    C2 C1 C6 C8 . . . . -176.4(2) ?
    C4 C5 C6 C1 . . . . -1.7(3) ?
    C7 C5 C6 C1 . . . . 176.8(2) ?
    C4 C5 C6 C8 . . . . 177.2(2) ?
    C7 C5 C6 C8 . . . . -4.3(3) ?
    C9 N1 C8 O1 . . . . -8.8(4) ?
    C9 N1 C8 C6 . . . . 173.14(19) ?
    C1 C6 C8 O1 . . . . -57.8(3) ?
    C5 C6 C8 O1 . . . . 123.3(3) ?
    C1 C6 C8 N1 . . . . 120.3(2) ?
    C5 C6 C8 N1 . . . . -58.6(3) ?
    C10 N2 C9 N1 . . . . -174.81(18) ?
    C10 N2 C9 S1 . . . . 4.5(3) ?
    C8 N1 C9 N2 . . . . 5.5(3) ?
    C8 N1 C9 S1 . . . . -173.80(17) ?
    C9 N2 C10 C11 . . . . 108.4(2) ?
    C9 N2 C10 C15 . . . . -74.2(3) ?
    C15 C10 C11 C12 . . . . 1.9(3) ?
    N2 C10 C11 C12 . . . . 179.4(2) ?
    C10 C11 C12 C13 . . . . -0.3(4) ?
    C11 C12 C13 C14 . . . . -1.3(4) ?
    C11 C12 C13 C16 . . . . 179.6(2) ?
    C12 C13 C14 C15 . . . . 1.3(4) ?
    C16 C13 C14 C15 . . . . -179.6(2) ?
    C13 C14 C15 C10 . . . . 0.3(3) ?
    C13 C14 C15 C17 . . . . -177.2(2) ?
    C11 C10 C15 C14 . . . . -1.9(3) ?
    N2 C10 C15 C14 . . . . -179.21(19) ?
    C11 C10 C15 C17 . . . . 175.5(2) ?
    N2 C10 C15 C17 . . . . -1.8(3) ?
loop_
    _geom_hbond_atom_site_label_D
    _geom_hbond_atom_site_label_H
    _geom_hbond_atom_site_label_A
    _geom_hbond_site_symmetry_D
    _geom_hbond_site_symmetry_H
    _geom_hbond_site_symmetry_A
    _geom_hbond_distance_DH
    _geom_hbond_distance_HA
    _geom_hbond_distance_DA
    _geom_hbond_angle_DHA
    _geom_hbond_publ_flag
    N2 H2 O1 . . 1_555 0.86 2.03 2.706 135 yes
    C17 H17B S1 . . 1_555 0.96 2.80 3.496 130 yes
    N1 H1 S1 . . 2_566 0.86 2.57 3.372 155 yes
