# Supplementary material for: N-[(2,4-Dimethyl­phen­yl)carbamothio­yl]-2-methyl­benzamide
Source: Acta Crystallogr Sect E Struct Rep Online. 2008 Apr 10;64(Pt 5):o832. doi: 10.1107/S1600536808009501 (PMC2961187; doi:10.1107/S1600536808009501)
Supplement: Supplementary file 2 [file e-64-0o832-Isup2.hkl]

# 
# h,k,l, Fc-squared, Fo-squared, sigma(Fo-squared) and status flag 
# 
data_I
_shelx_title ' bob1077m in P-1' 
_shelx_refln_list_code          4 
_shelx_F_calc_maximum       89.16 
_exptl_crystal_F_000       316.00 
_reflns_d_resolution_high  0.8256 
 
loop_ 
 _symmetry_equiv_pos_as_xyz 
 'x, y, z' 
 '-x, -y, -z' 
 
_cell_length_a     6.2569 
_cell_length_b     9.8621 
_cell_length_c    13.9858 
_cell_angle_alpha  69.461 
_cell_angle_beta   86.199 
_cell_angle_gamma  75.206 
 
_shelx_F_squared_multiplier     1.000 
 
loop_ 
 _refln_index_h 
 _refln_index_k 
 _refln_index_l 
 _refln_F_squared_calc 
 _refln_F_squared_meas 
 _refln_F_squared_sigma 
 _refln_observed_status 
   1   0   0     2336.73     2609.49     59.11 o 
   2   0   0      158.09      142.05      3.72 o 
   3   0   0       22.34       28.84      1.50 o 
   4   0   0      206.78      206.17      5.69 o 
   5   0   0       90.01       85.40      7.61 o 
   6   0   0        1.78        0.48      3.55 o 
   7   0   0        0.74        5.20      4.06 o 
  -7   1   0        1.88       -3.75      4.20 o 
  -6   1   0       16.24       13.21      3.85 o 
  -5   1   0       66.00       67.51      3.85 o 
  -4   1   0       21.93       27.01      3.43 o 
  -3   1   0      299.35      290.41      8.36 o 
  -2   1   0       65.30       67.52      2.10 o 
  -1   1   0      623.05      630.24     14.53 o 
   0   1   0        2.14        1.66      0.75 o 
   1   1   0     3670.67     4080.35    105.80 o 
   2   1   0     5969.50     6394.25    144.62 o 
   3   1   0      477.03      478.63     11.51 o 
   4   1   0       29.31       32.23      2.13 o 
   5   1   0       35.43       38.68      4.91 o 
   6   1   0        0.02        0.29      3.47 o 
   7   1   0       45.20       54.91      6.04 o 
  -6   2   0       15.58       10.48      3.89 o 
  -5   2   0       95.78       92.50      4.66 o 
  -4   2   0       78.48       73.15      6.06 o 
  -3   2   0      100.89      101.00      3.18 o 
  -2   2   0      129.06      149.09      4.00 o 
  -1   2   0     3401.19     3718.90     84.29 o 
   0   2   0     2289.58     2286.76     51.95 o 
   1   2   0     4379.01     4648.79    105.26 o 
   2   2   0       74.50       70.70      2.63 o 
   3   2   0      905.59      942.00     25.32 o 
   4   2   0      603.01      604.79     16.94 o 
   5   2   0        8.77       12.93      2.60 o 
   6   2   0        1.32        0.02      3.51 o 
   7   2   0        9.30       10.02      4.68 o 
  -6   3   0       47.87       51.69      5.89 o 
  -5   3   0        2.59        2.07      2.83 o 
  -4   3   0      141.04      144.15      9.65 o 
  -3   3   0      462.35      444.89     13.16 o 
  -2   3   0     2270.31     2342.79     53.59 o 
  -1   3   0      215.20      239.52      6.01 o 
   0   3   0      137.71      140.46      4.33 o 
   1   3   0        0.05        1.85      1.59 o 
   2   3   0      135.61      129.98      3.56 o 
   3   3   0        5.99        3.74      1.19 o 
   4   3   0      115.00      116.13      6.20 o 
   5   3   0       44.73       48.68      5.16 o 
   6   3   0      133.19      125.40      7.09 o 
   7   3   0        9.04        6.39      4.44 o 
  -6   4   0       18.27       19.40      5.16 o 
  -5   4   0       28.88       38.09      4.63 o 
  -4   4   0       25.97       27.09      2.77 o 
  -3   4   0       30.52       28.25      2.37 o 
  -2   4   0      175.20      191.95      5.28 o 
  -1   4   0     1240.29     1318.05     30.49 o 
   0   4   0      670.41      696.27     16.38 o 
   1   4   0     1795.22     1862.39     42.66 o 
   2   4   0      510.22      499.31     11.99 o 
   3   4   0      152.82      138.26      4.78 o 
   4   4   0       20.96       20.13      3.13 o 
   5   4   0       82.00       78.09      3.79 o 
   6   4   0       81.97       78.93      4.49 o 
   7   4   0       18.19        8.39      6.35 o 
  -5   5   0       13.20       10.70      3.81 o 
  -4   5   0       51.84       53.39      3.96 o 
  -3   5   0      141.56      132.84      5.43 o 
  -2   5   0       16.79       20.94      6.31 o 
  -1   5   0        0.56        1.60      1.24 o 
   0   5   0      282.76      311.15      7.90 o 
   1   5   0     2012.30     2144.15     49.20 o 
   2   5   0      707.07      728.80     17.32 o 
   3   5   0       96.85      108.69      4.24 o 
   4   5   0        2.72       -0.17      3.07 o 
   5   5   0       37.56       31.10      2.67 o 
   6   5   0        4.89        7.48      2.94 o 
   7   5   0        3.84        0.47      4.43 o 
  -5   6   0        9.76        2.00      4.45 o 
  -4   6   0       50.91       50.00      5.25 o 
  -3   6   0        3.88        1.59      3.39 o 
  -2   6   0       98.20      100.88     13.04 o 
  -1   6   0       69.47       70.12      2.90 o 
   0   6   0      290.05      294.24      7.71 o 
   1   6   0       12.88       13.42      1.57 o 
   2   6   0       16.75       13.06      1.64 o 
   3   6   0       25.95       30.01      2.49 o 
   4   6   0      128.85      126.19      5.05 o 
   5   6   0        0.01        1.78      2.48 o 
   6   6   0        9.31       11.29      3.29 o 
   7   6   0        8.52        8.43      4.49 o 
  -4   7   0       13.94       17.57      5.10 o 
  -3   7   0       38.64       46.07      4.70 o 
  -2   7   0      117.42      113.26      6.54 o 
  -1   7   0      111.90      111.99     14.26 o 
   0   7   0      123.92      124.82      4.90 o 
   1   7   0       32.76       32.79      2.42 o 
   2   7   0       35.09       37.39      6.27 o 
   3   7   0        1.11        3.31      2.03 o 
   4   7   0       40.16       48.18      3.42 o 
   5   7   0       17.54       13.54      2.95 o 
   6   7   0        7.44        5.87      4.17 o 
  -3   8   0        3.03        6.18      4.87 o 
  -2   8   0       19.86       28.85      5.03 o 
  -1   8   0      198.91      199.77     12.10 o 
   0   8   0       80.76       76.20      9.75 o 
   1   8   0        0.02       -0.29      2.10 o 
   2   8   0       16.01       13.07      3.07 o 
   3   8   0      375.08      342.88     13.30 o 
   4   8   0       46.01       37.60      5.61 o 
   5   8   0       38.58       46.29      4.99 o 
   6   8   0        7.91        8.71      4.19 o 
  -2   9   0        1.63        4.27      5.44 o 
  -1   9   0       12.17       14.93      4.37 o 
   0   9   0        0.02        0.38      3.43 o 
   1   9   0       76.14       72.22      5.05 o 
   2   9   0       72.49       60.56      5.12 o 
   3   9   0        1.14        1.90      3.82 o 
   4   9   0       15.78       10.28      3.76 o 
   5   9   0       30.57       37.06      5.10 o 
  -1  10   0        9.90       12.33      4.89 o 
   0  10   0        0.78       -1.82      4.20 o 
   1  10   0       14.37       12.03      3.75 o 
   2  10   0       65.69       65.06      6.01 o 
   3  10   0        0.17        1.66      4.59 o 
   4  10   0        1.18        5.15      4.67 o 
   1  11   0       72.30       72.84      9.09 o 
   2  11   0        8.21        8.06      5.43 o 
   3  11   0        0.02       -0.86      4.98 o 
  -4 -10   1        2.18        1.89      5.12 o 
  -3 -10   1       17.13       19.01      4.47 o 
  -2 -10   1       20.90       18.55      4.78 o 
  -1 -10   1       94.67      108.00     15.47 o 
   0 -10   1       14.82        9.18      4.86 o 
   1 -10   1        0.13       -2.13      5.16 o 
  -5  -9   1        2.10       -0.34      4.27 o 
  -4  -9   1        4.90        5.15      3.80 o 
  -3  -9   1       82.65       83.81      6.06 o 
  -2  -9   1       51.42       54.38      5.34 o 
  -1  -9   1        1.07       -1.98      2.92 o 
   0  -9   1        0.15       -1.54      3.36 o 
   1  -9   1       32.01       33.24      4.74 o 
   2  -9   1        0.64       -0.01      8.71 o 
  -6  -8   1       19.23       16.30      4.62 o 
  -5  -8   1       13.80       14.85      4.89 o 
  -4  -8   1       28.71       28.63      7.23 o 
  -3  -8   1        2.09        2.07      3.26 o 
  -2  -8   1      257.02      252.45     16.83 o 
  -1  -8   1        1.18        2.09      2.22 o 
   0  -8   1      103.29       91.58      4.67 o 
   1  -8   1       28.99       19.57      4.00 o 
   2  -8   1        6.14       14.59      4.73 o 
   3  -8   1        7.55        4.08      4.89 o 
  -6  -7   1        3.05        2.89      3.49 o 
  -5  -7   1        0.10        3.38      3.59 o 
  -4  -7   1       71.95       67.52      5.86 o 
  -3  -7   1       36.24       34.10      3.84 o 
  -2  -7   1       14.50       12.63      2.69 o 
  -1  -7   1        0.00        1.24      2.08 o 
   0  -7   1      178.16      183.94      6.54 o 
   1  -7   1       28.31       40.06      3.95 o 
   2  -7   1        9.22        5.88      3.54 o 
   3  -7   1        6.67       10.29      4.35 o 
   4  -7   1        0.65        6.44      4.47 o 
  -7  -6   1        7.04        8.16      4.59 o 
  -6  -6   1        4.55        5.03      2.97 o 
  -5  -6   1       12.23        9.81      3.09 o 
  -4  -6   1       38.22       33.15      3.10 o 
  -3  -6   1       48.51       56.61      3.29 o 
  -2  -6   1       54.82       44.60      2.28 o 
  -1  -6   1       80.48       81.03      3.54 o 
   0  -6   1        1.83        0.97      1.76 o 
   1  -6   1      108.35      120.40      4.81 o 
   2  -6   1       26.80       29.49      4.82 o 
   3  -6   1        0.51        0.45      3.20 o 
   4  -6   1       12.29       13.95      4.99 o 
   5  -6   1        3.29        2.16      6.27 o 
  -7  -5   1       38.37       40.35      8.20 o 
  -6  -5   1       29.31       30.39      3.52 o 
  -5  -5   1       13.37       19.54      2.39 o 
  -4  -5   1       28.54       27.96      2.52 o 
  -3  -5   1        4.87        4.51      1.74 o 
  -2  -5   1      112.68      117.27      3.68 o 
  -1  -5   1       28.90       35.66      2.67 o 
   0  -5   1        0.57        2.44      1.57 o 
   1  -5   1       55.17       47.77      2.62 o 
   2  -5   1       43.16       48.66      2.81 o 
   3  -5   1        1.82       -1.76      2.16 o 
   4  -5   1        0.43        2.55      3.49 o 
   5  -5   1        0.00       -5.60      4.62 o 
  -7  -4   1       11.25       17.06      4.98 o 
  -6  -4   1        1.83        1.85      2.67 o 
  -5  -4   1       23.01       19.50      2.60 o 
  -4  -4   1       10.92       10.45      1.84 o 
  -3  -4   1       19.35       19.49      1.91 o 
  -2  -4   1      389.48      356.15      8.87 o 
  -1  -4   1      383.66      380.28      9.33 o 
   0  -4   1      121.48      111.66      5.31 o 
   1  -4   1     1058.76     1162.34     26.99 o 
   2  -4   1       39.61       56.52      2.41 o 
   3  -4   1       29.60       31.81      2.65 o 
   4  -4   1        1.66        3.97      2.48 o 
   5  -4   1        6.54        4.67      3.48 o 
   6  -4   1        2.52       -0.68      4.26 o 
  -7  -3   1        0.45        0.37      4.33 o 
  -6  -3   1        9.88        2.04      6.47 o 
  -5  -3   1       15.89       15.28      2.46 o 
  -4  -3   1       21.59       18.58      2.83 o 
  -3  -3   1       15.93       13.40      1.20 o 
  -2  -3   1        7.48        9.31      1.11 o 
  -1  -3   1      742.90      781.66     18.19 o 
   0  -3   1      398.01      430.61     10.26 o 
   1  -3   1        5.34        1.86      0.92 o 
   2  -3   1      155.33      162.14      4.51 o 
   3  -3   1       54.15       46.82      2.62 o 
   4  -3   1        0.00       -1.09      2.01 o 
   5  -3   1        1.50        0.06      2.68 o 
   6  -3   1        0.61       -2.80      5.83 o 
  -7  -2   1        0.50        2.41      4.51 o 
  -6  -2   1        0.12       -0.45      6.19 o 
  -5  -2   1       27.76       25.75      2.50 o 
  -4  -2   1      315.71      272.75      8.38 o 
  -3  -2   1      119.10      114.83      3.36 o 
  -2  -2   1      181.75      176.83      4.57 o 
  -1  -2   1     1087.87     1151.53     26.38 o 
   0  -2   1     3863.34     4284.58     97.05 o 
   1  -2   1     1517.18     1554.30     35.54 o 
   2  -2   1      763.80      902.97     21.05 o 
   3  -2   1      168.96      176.10      5.77 o 
   4  -2   1       78.08       74.59      3.71 o 
   5  -2   1        8.93        7.96      4.07 o 
   6  -2   1        0.00        0.89      3.75 o 
  -7  -1   1        1.19       -3.23      4.24 o 
  -6  -1   1        6.65        9.68      3.83 o 
  -5  -1   1      115.05      100.17      9.86 o 
  -4  -1   1       10.26        7.38      1.42 o 
  -3  -1   1      610.29      637.62     15.11 o 
  -2  -1   1     2726.63     2867.69     65.18 o 
  -1  -1   1     3516.28     3780.86     85.62 o 
   0  -1   1      231.39      235.42      6.43 o 
   1  -1   1     1654.15     1792.35     40.79 o 
   2  -1   1        7.53        6.86      0.93 o 
   3  -1   1       37.23       39.02      1.84 o 
   4  -1   1       36.93       39.92      4.16 o 
   5  -1   1       26.18       24.08      3.01 o 
   6  -1   1        0.58       -0.31      3.62 o 
   7  -1   1        3.34        9.17      5.02 o 
  -7   0   1        3.39       -0.21      4.12 o 
  -6   0   1        5.83        3.89      3.95 o 
  -5   0   1       77.38       74.52      4.80 o 
  -4   0   1        1.06       -0.67      1.75 o 
  -3   0   1      115.11      108.63      3.24 o 
  -2   0   1       40.56       32.67      1.35 o 
  -1   0   1     1988.29     2148.58     48.73 o 
   0   0   1     1275.12     1308.97     41.92 o 
   1   0   1      480.31      514.84     11.92 o 
   2   0   1     1071.40     1115.86     25.67 o 
   3   0   1      921.93      966.34     22.54 o 
   4   0   1      166.95      160.85      4.77 o 
   5   0   1       10.01       11.11      2.89 o 
   6   0   1        1.36        6.85      5.25 o 
   7   0   1        1.94        4.55      5.31 o 
  -7   1   1        1.10        4.55      4.52 o 
  -6   1   1       17.26       18.93      4.34 o 
  -5   1   1       69.08       66.57      6.36 o 
  -4   1   1       11.51        7.54      2.01 o 
  -3   1   1       91.90       94.71      2.92 o 
  -2   1   1       15.65       12.74      0.99 o 
  -1   1   1     7949.03     8828.22    232.85 o 
   0   1   1      388.69      404.89     10.87 o 
   1   1   1        9.27        7.37      0.66 o 
   2   1   1     4790.81     5235.21    118.61 o 
   3   1   1        9.62        9.13      1.15 o 
   4   1   1      223.05      215.07      5.88 o 
   5   1   1       10.52        9.02      2.51 o 
   6   1   1       16.38       17.97      4.11 o 
   7   1   1       31.50       27.69     10.74 o 
  -6   2   1       33.47       39.02      5.22 o 
  -5   2   1       13.14       11.58      2.81 o 
  -4   2   1        0.55        0.67      1.61 o 
  -3   2   1       11.62       11.94      1.61 o 
  -2   2   1        0.14        0.88      1.62 o 
  -1   2   1     4198.01     4883.22    110.59 o 
   0   2   1     2982.68     3129.14     70.90 o 
   1   2   1     1309.99     1361.79     31.08 o 
   2   2   1       76.20       71.38      2.63 o 
   3   2   1      157.11      137.04      3.84 o 
   4   2   1       26.22       19.01      2.33 o 
   5   2   1        9.63        9.62      2.38 o 
   6   2   1       19.19       28.39      6.78 o 
   7   2   1        3.39        3.23      4.32 o 
  -6   3   1        0.64        5.45      4.09 o 
  -5   3   1       12.61       14.96      2.99 o 
  -4   3   1      402.38      433.40     13.16 o 
  -3   3   1      420.02      438.38     17.66 o 
  -2   3   1        0.37        0.00      1.36 o 
  -1   3   1      177.01      196.65      5.96 o 
   0   3   1     3632.73     4064.35     92.09 o 
   1   3   1     7223.34     7877.00    178.03 o 
   2   3   1        0.05        0.64      1.11 o 
   3   3   1        3.28        1.45      1.22 o 
   4   3   1       36.27       40.20      2.39 o 
   5   3   1       26.18       28.57      4.62 o 
   6   3   1       98.27      113.06      6.74 o 
   7   3   1        1.26       -5.18      4.40 o 
  -6   4   1        1.02       -3.86      4.15 o 
  -5   4   1        6.47        7.69      3.10 o 
  -4   4   1      112.22      115.29      7.97 o 
  -3   4   1        9.46        8.25      1.99 o 
  -2   4   1     1540.09     1640.62     44.42 o 
  -1   4   1        7.60        5.34      1.11 o 
   0   4   1      994.14     1059.96     24.56 o 
   1   4   1       70.59       77.62      2.92 o 
   2   4   1       50.60       49.39      1.92 o 
   3   4   1       88.99       73.67      3.66 o 
   4   4   1       66.95       66.33      3.65 o 
   5   4   1       75.69       78.24      3.84 o 
   6   4   1       10.37       14.59      2.73 o 
   7   4   1        5.15        7.39      4.82 o 
  -5   5   1       45.63       37.98      4.21 o 
  -4   5   1        8.71        2.86      2.59 o 
  -3   5   1       28.26       21.79      2.73 o 
  -2   5   1        0.18       -1.17      1.38 o 
  -1   5   1      750.87      750.88     20.37 o 
   0   5   1      149.54      145.65      4.75 o 
   1   5   1      139.32      141.74      4.14 o 
   2   5   1      105.69      124.39      3.69 o 
   3   5   1      103.50       90.09      3.70 o 
   4   5   1       14.61       12.13      2.05 o 
   5   5   1       52.72       47.69      3.48 o 
   6   5   1        1.41       -0.35      2.55 o 
   7   5   1        1.25        3.78      6.19 o 
  -5   6   1       28.33       40.94      6.27 o 
  -4   6   1        0.12        1.01      2.78 o 
  -3   6   1       52.83       57.47      6.38 o 
  -2   6   1       46.03       39.49      2.73 o 
  -1   6   1      145.51      130.59      4.11 o 
   0   6   1      188.55      175.96      5.00 o 
   1   6   1       35.58       29.38      2.07 o 
   2   6   1      117.90       94.94      3.72 o 
   3   6   1      138.28      127.08      4.78 o 
   4   6   1       66.52       72.88      7.68 o 
   5   6   1        2.26       -0.23      1.85 o 
   6   6   1        0.09       -2.12      2.86 o 
   7   6   1        8.80       12.73      4.02 o 
  -4   7   1       23.80       25.41      5.05 o 
  -3   7   1       13.14       23.94      9.13 o 
  -2   7   1      163.74      159.64      7.84 o 
  -1   7   1        8.35       12.70      3.44 o 
   0   7   1       52.57       58.14      2.62 o 
   1   7   1      400.93      400.09     10.25 o 
   2   7   1     1250.68     1279.74     34.98 o 
   3   7   1      297.65      306.25     27.27 o 
   4   7   1      123.24      124.30      5.23 o 
   5   7   1       19.13       25.43      4.88 o 
   6   7   1       30.39       35.37      5.01 o 
  -3   8   1       49.57       44.81      5.49 o 
  -2   8   1       23.55       26.09      4.80 o 
  -1   8   1       76.82       79.28      5.27 o 
   0   8   1       18.41       14.73      2.40 o 
   1   8   1       45.15       42.72      2.88 o 
   2   8   1      207.50      200.67      8.50 o 
   3   8   1      193.95      195.28      8.64 o 
   4   8   1      100.78       99.52      8.19 o 
   5   8   1       58.62       67.04      6.02 o 
   6   8   1       52.76       53.60      6.28 o 
  -3   9   1       32.20       32.46      5.85 o 
  -2   9   1        7.95       12.86      4.41 o 
  -1   9   1       19.11       16.34      4.24 o 
   0   9   1       66.11       60.89      5.06 o 
   1   9   1      117.92      126.21      6.66 o 
   2   9   1       22.98       16.96      3.72 o 
   3   9   1       21.20       15.88      3.64 o 
   4   9   1        0.02       -4.76      3.25 o 
   5   9   1       44.05       47.50      5.35 o 
   6   9   1       12.28       15.13      5.95 o 
  -1  10   1       52.69       58.32      5.90 o 
   0  10   1       60.72       53.88      5.42 o 
   1  10   1       45.83       51.22      4.47 o 
   2  10   1       22.38       32.10      4.77 o 
   3  10   1        3.80        2.79      4.28 o 
   4  10   1        0.09       -3.87      4.04 o 
   5  10   1        0.32        4.74      4.78 o 
   0  11   1       79.92      102.03      7.78 o 
   1  11   1       24.76       28.86      8.09 o 
   2  11   1       47.10       68.21      7.79 o 
   3  11   1       92.09      103.12      7.46 o 
  -4 -10   2        0.29        0.34      5.17 o 
  -3 -10   2        2.76        8.91      5.22 o 
  -2 -10   2      102.15      113.49      7.77 o 
  -1 -10   2       16.53       32.59      7.74 o 
   0 -10   2       11.84       23.33      5.75 o 
  -5  -9   2        1.20        0.74      4.57 o 
  -4  -9   2       45.96       36.29      8.13 o 
  -3  -9   2       15.41       22.28      4.82 o 
  -2  -9   2        0.12        0.03      4.95 o 
  -1  -9   2       29.48       37.18      4.06 o 
   0  -9   2       52.32       65.81      5.94 o 
   1  -9   2       44.72       48.99      5.87 o 
   2  -9   2       25.19       28.34      5.88 o 
  -6  -8   2        9.71       18.41      7.69 o 
  -5  -8   2        1.00        0.91      4.08 o 
  -4  -8   2        0.91        3.14      3.43 o 
  -3  -8   2      197.13      208.01      9.69 o 
  -2  -8   2      102.20       97.99      6.12 o 
  -1  -8   2       47.13       37.35      4.68 o 
   0  -8   2        4.17        6.34      4.89 o 
   1  -8   2       71.10       73.33      5.88 o 
   2  -8   2       17.53       19.95      4.84 o 
   3  -8   2       36.67       40.03      7.46 o 
  -6  -7   2        6.01        5.29      4.38 o 
  -5  -7   2       85.40       85.38      9.93 o 
  -4  -7   2      160.89      152.95      8.06 o 
  -3  -7   2       20.32       20.25      3.23 o 
  -2  -7   2      122.29      118.77      5.00 o 
  -1  -7   2      130.91      114.02      4.89 o 
   0  -7   2      314.16      303.68      9.77 o 
   1  -7   2       19.10       22.23      3.39 o 
   2  -7   2       14.65       15.27      3.92 o 
   3  -7   2        0.45        6.62      5.42 o 
   4  -7   2        1.50       -4.18      4.89 o 
  -6  -6   2        0.06       -4.70      3.13 o 
  -5  -6   2       16.93       21.59      3.04 o 
  -4  -6   2       68.80       60.60      7.56 o 
  -3  -6   2      154.02      154.39      7.03 o 
  -2  -6   2       18.28       18.75      2.48 o 
  -1  -6   2        4.46        2.48      1.93 o 
   0  -6   2      105.44      101.46     11.07 o 
   1  -6   2       50.93       43.76      3.02 o 
   2  -6   2       50.44       46.90      4.36 o 
   3  -6   2       38.98       38.60      4.82 o 
   4  -6   2        3.00        2.56      5.90 o 
  -7  -5   2        4.58        3.45      6.60 o 
  -6  -5   2       55.60       63.19      4.43 o 
  -5  -5   2      196.42      177.41      6.58 o 
  -4  -5   2       46.20       45.74      4.48 o 
  -3  -5   2      145.26      143.89      7.34 o 
  -2  -5   2       51.16       51.79      2.57 o 
  -1  -5   2      300.72      304.17      7.84 o 
   0  -5   2        0.40        2.26      1.46 o 
   1  -5   2       18.14       12.61      1.71 o 
   2  -5   2       84.49       92.66      5.40 o 
   3  -5   2       20.94       22.88      8.16 o 
   4  -5   2       59.12       53.91      5.22 o 
   5  -5   2        1.68        9.60      4.74 o 
  -7  -4   2        1.29        9.82      5.25 o 
  -6  -4   2       63.61       73.77      4.52 o 
  -5  -4   2        1.51       -1.75      1.98 o 
  -4  -4   2      220.75      202.47      6.77 o 
  -3  -4   2       75.18       69.66      3.41 o 
  -2  -4   2      242.98      245.97      6.43 o 
  -1  -4   2      458.98      505.99     12.19 o 
   0  -4   2      123.46      138.63      3.88 o 
   1  -4   2      123.57      123.27      3.69 o 
   2  -4   2      247.08      268.50      7.13 o 
   3  -4   2       69.76       71.10      5.11 o 
   4  -4   2       34.84       35.60      3.24 o 
   5  -4   2       23.13       28.43      4.78 o 
  -7  -3   2        0.82        5.37      5.45 o 
  -6  -3   2        1.30        2.23      6.18 o 
  -5  -3   2      102.74       87.22      4.42 o 
  -4  -3   2       45.41       45.91      2.72 o 
  -3  -3   2      183.58      165.14      4.62 o 
  -2  -3   2      411.13      442.52     10.72 o 
  -1  -3   2      178.14      164.64      4.37 o 
   0  -3   2      497.89      552.30     13.06 o 
   1  -3   2     1099.79     1216.28     28.12 o 
   2  -3   2      128.72      144.70      4.76 o 
   3  -3   2       29.21       29.00      2.45 o 
   4  -3   2       72.28       75.00      3.96 o 
   5  -3   2        7.25        8.00      2.87 o 
   6  -3   2       23.41       16.06      8.71 o 
  -7  -2   2        9.98       14.61      4.91 o 
  -6  -2   2       61.62       60.83      5.53 o 
  -5  -2   2        3.56        4.32      2.19 o 
  -4  -2   2       41.92       40.17      2.48 o 
  -3  -2   2        0.01        0.35      1.07 o 
  -2  -2   2      153.51      157.46      4.21 o 
  -1  -2   2       35.00       30.58      1.37 o 
   0  -2   2       53.69       41.89      3.14 o 
   1  -2   2      473.92      482.77     11.46 o 
   2  -2   2       37.00       38.82      1.78 o 
   3  -2   2       59.33       51.17      2.88 o 
   4  -2   2        6.78        5.61      1.86 o 
   5  -2   2       12.17       13.95      3.19 o 
   6  -2   2        7.16        8.83      4.13 o 
  -7  -1   2       13.37       12.35      4.62 o 
  -6  -1   2       15.10       16.77     10.49 o 
  -5  -1   2      131.59      133.37      6.71 o 
  -4  -1   2      204.54      195.08      5.51 o 
  -3  -1   2       53.92       45.72      2.39 o 
  -2  -1   2      298.71      287.73      7.08 o 
  -1  -1   2        0.13        0.10      0.65 o 
   0  -1   2      382.86      427.93     11.58 o 
   1  -1   2       46.86       54.29      1.79 o 
   2  -1   2      500.73      562.94     13.33 o 
   3  -1   2       17.53       12.77      1.30 o 
   4  -1   2        2.75        5.77      2.44 o 
   5  -1   2       39.47       37.14      2.99 o 
   6  -1   2        3.99        4.95      3.71 o 
   7  -1   2        0.19       -5.78      5.58 o 
  -7   0   2        0.18       10.23      4.89 o 
  -6   0   2       82.47       84.27      6.10 o 
  -5   0   2      278.96      272.11     16.48 o 
  -4   0   2      529.89      540.87     13.24 o 
  -3   0   2      427.56      434.63     10.59 o 
  -2   0   2      196.14      204.15      5.17 o 
  -1   0   2      517.01      523.35     12.14 o 
   0   0   2      659.01      686.00     15.73 o 
   1   0   2      345.30      346.56      8.24 o 
   2   0   2      474.94      499.89     11.86 o 
   3   0   2        6.50        4.25      1.17 o 
   4   0   2       21.28       20.92      1.79 o 
   5   0   2        2.36       -0.70      2.25 o 
   6   0   2        0.94        1.15      8.50 o 
   7   0   2        7.31        4.37      4.06 o 
  -7   1   2        1.79       -3.91      4.47 o 
  -6   1   2        0.02       -0.82      4.91 o 
  -5   1   2       52.50       52.01      3.44 o 
  -4   1   2        3.46        3.49      2.03 o 
  -3   1   2       76.47       72.43      2.43 o 
  -2   1   2     1072.33     1088.23     25.08 o 
  -1   1   2      992.84     1034.50     23.65 o 
   0   1   2      612.34      622.38     20.05 o 
   1   1   2        0.44       -0.04      0.54 o 
   2   1   2      279.90      280.67      6.89 o 
   3   1   2      675.54      705.80     16.69 o 
   4   1   2       82.54       77.26      2.91 o 
   5   1   2       13.99       16.37      2.56 o 
   6   1   2       14.47       12.53      5.37 o 
   7   1   2        0.06       -1.26      4.13 o 
  -6   2   2        8.23        4.41      3.68 o 
  -5   2   2       88.83       81.36      5.76 o 
  -4   2   2      235.86      214.75      7.20 o 
  -3   2   2        7.95        5.81      1.49 o 
  -2   2   2       73.04       63.94      2.81 o 
  -1   2   2     1051.78     1120.08     25.70 o 
   0   2   2       51.47       48.48      1.74 o 
   1   2   2      117.58      107.84      2.83 o 
   2   2   2        6.73        7.31      0.89 o 
   3   2   2       82.83       91.34      2.90 o 
   4   2   2       23.16       25.44      2.18 o 
   5   2   2        9.76       12.07      2.35 o 
   6   2   2       13.20        9.45      3.49 o 
   7   2   2        3.69        6.86      8.26 o 
  -6   3   2       19.97       27.72      4.96 o 
  -5   3   2       47.12       36.96      4.26 o 
  -4   3   2       59.96       56.59      3.38 o 
  -3   3   2       23.82       20.81      1.84 o 
  -2   3   2       47.29       51.28      2.43 o 
  -1   3   2      773.00      820.81     22.37 o 
   0   3   2     1846.42     2050.75     46.77 o 
   1   3   2      325.74      335.99      8.08 o 
   2   3   2      486.91      563.41     13.29 o 
   3   3   2      631.97      669.93     18.40 o 
   4   3   2       23.68       21.70      2.84 o 
   5   3   2       14.03       12.52      2.44 o 
   6   3   2        0.54        6.38      3.63 o 
   7   3   2       19.34       13.31      4.42 o 
  -6   4   2        0.02        5.92      4.29 o 
  -5   4   2       29.24       31.15      3.68 o 
  -4   4   2      124.63      125.27      9.62 o 
  -3   4   2       31.52       37.18      2.65 o 
  -2   4   2       42.34       43.03      2.36 o 
  -1   4   2      153.75      147.49      4.14 o 
   0   4   2       72.62       81.88      3.08 o 
   1   4   2      631.76      712.97     16.74 o 
   2   4   2      340.66      374.79      9.15 o 
   3   4   2        2.84        2.46      1.35 o 
   4   4   2        3.63        3.77      1.37 o 
   5   4   2        0.00       -2.49      3.16 o 
   6   4   2        0.99        3.43      3.21 o 
   7   4   2        0.23        0.83      4.45 o 
  -5   5   2        0.00       -1.48      3.31 o 
  -4   5   2       71.25       70.61      4.23 o 
  -3   5   2      204.49      199.67     15.25 o 
  -2   5   2       99.70      101.54      7.85 o 
  -1   5   2        2.11        0.22      1.32 o 
   0   5   2       92.79       96.56      3.57 o 
   1   5   2        8.85        7.67      1.39 o 
   2   5   2      632.98      705.94     19.30 o 
   3   5   2       57.77       47.41      2.51 o 
   4   5   2      249.77      234.07     14.02 o 
   5   5   2        9.51        9.81      1.93 o 
   6   5   2       27.89       23.92      3.09 o 
   7   5   2        5.33        5.21      5.40 o 
  -5   6   2        2.08        7.41      3.90 o 
  -4   6   2        8.19        9.62      3.85 o 
  -3   6   2      163.07      161.27      6.19 o 
  -2   6   2      171.34      160.15     12.21 o 
  -1   6   2       93.97       94.95      3.29 o 
   0   6   2       82.77       75.24      2.83 o 
   1   6   2      570.24      628.78     15.19 o 
   2   6   2      268.58      286.72      7.48 o 
   3   6   2       82.80       83.26      7.14 o 
   4   6   2        4.58        5.41      1.98 o 
   5   6   2        2.66        3.91      2.54 o 
   6   6   2        0.08        4.84      2.90 o 
   7   6   2        0.07        2.69      4.11 o 
  -4   7   2        3.71        5.89      4.14 o 
  -3   7   2       91.69       96.78      6.24 o 
  -2   7   2       80.45       74.01      3.85 o 
  -1   7   2       37.72       35.69      4.33 o 
   0   7   2       40.88       35.80      3.15 o 
   1   7   2       97.30       95.17      3.44 o 
   2   7   2      110.31      111.00      3.70 o 
   3   7   2        0.89        0.86      1.85 o 
   4   7   2      114.79       97.46      4.50 o 
   5   7   2       33.83       42.51      3.46 o 
   6   7   2       27.11       34.31      8.62 o 
   7   7   2        2.12        6.12      4.24 o 
  -4   8   2       12.97        6.47      5.14 o 
  -3   8   2       41.58       36.94      6.01 o 
  -2   8   2        1.91        1.96      3.50 o 
  -1   8   2       33.67       39.71      7.64 o 
   0   8   2        2.78        3.02      2.70 o 
   1   8   2      194.33      188.25      5.71 o 
   2   8   2      245.72      246.62      8.16 o 
   3   8   2        5.36        2.48      2.19 o 
   4   8   2       44.01       45.81      3.82 o 
   5   8   2       35.98       36.66      3.84 o 
   6   8   2       18.26       23.77      4.03 o 
  -3   9   2        5.49       16.45      7.52 o 
  -2   9   2       15.86       15.41      4.27 o 
  -1   9   2        1.62        2.50      3.56 o 
   0   9   2       33.97       33.12     10.25 o 
   1   9   2       37.68       36.53      3.13 o 
   2   9   2       42.64       37.60      9.88 o 
   3   9   2       16.15       11.73      3.42 o 
   4   9   2       10.79        9.33      4.02 o 
   5   9   2        0.01       -0.43      5.24 o 
   6   9   2        0.81        1.94      3.91 o 
  -2  10   2       37.08       37.30      5.61 o 
  -1  10   2       33.92       36.92      4.92 o 
   0  10   2        9.75        8.09      5.47 o 
   1  10   2       35.93       37.69      3.79 o 
   2  10   2      119.38      130.05      7.50 o 
   3  10   2      136.42      126.62      7.51 o 
   4  10   2        3.94        6.95      4.08 o 
   5  10   2        3.81        1.26      7.16 o 
   0  11   2       19.47       29.68      8.39 o 
   1  11   2       13.33       22.01      7.49 o 
   2  11   2       98.15      111.58     11.45 o 
   3  11   2       60.39       61.60      6.48 o 
   4  11   2       30.61       32.04      6.46 o 
  -3 -10   3        5.85        1.00      4.86 o 
  -2 -10   3       19.02       26.82      5.73 o 
  -1 -10   3        9.38        8.70      5.39 o 
  -4  -9   3       37.35       35.85     14.93 o 
  -3  -9   3        1.10        1.34      4.59 o 
  -2  -9   3       17.14       14.94      4.52 o 
  -1  -9   3        4.94        7.37      3.85 o 
   0  -9   3       31.17       35.54      4.86 o 
   1  -9   3        6.61        6.40      4.41 o 
  -5  -8   3       10.58        4.64      7.08 o 
  -4  -8   3       28.66       20.62      4.55 o 
  -3  -8   3      108.00      116.36      7.15 o 
  -2  -8   3       19.21       19.82      4.52 o 
  -1  -8   3       36.10       36.19      3.56 o 
   0  -8   3        7.69       11.47      3.22 o 
   1  -8   3        3.37        7.95      3.50 o 
   2  -8   3        0.13       -2.99      4.09 o 
   3  -8   3        4.64        1.93      5.15 o 
  -6  -7   3       20.04       21.09      5.11 o 
  -5  -7   3       22.07       16.99      4.12 o 
  -4  -7   3        7.62        3.23      3.73 o 
  -3  -7   3       14.53       10.18      3.25 o 
  -2  -7   3       72.79       75.34      4.24 o 
  -1  -7   3      135.14      118.31     10.93 o 
   0  -7   3       47.29       47.19      4.87 o 
   1  -7   3       53.57       51.60      4.84 o 
   2  -7   3        5.97        8.00      4.03 o 
   3  -7   3        2.96       -3.01      4.02 o 
  -6  -6   3       18.62       15.29      4.20 o 
  -5  -6   3        8.39        8.88      3.73 o 
  -4  -6   3       82.78       83.92      5.21 o 
  -3  -6   3        1.82        5.20      4.32 o 
  -2  -6   3       73.05       67.56      6.10 o 
  -1  -6   3       57.87       52.65      3.14 o 
   0  -6   3      232.94      234.77      7.81 o 
   1  -6   3       47.47       42.59      2.92 o 
   2  -6   3      165.55      162.76      8.22 o 
   3  -6   3       52.63       58.86      5.63 o 
   4  -6   3        7.64       12.43      5.08 o 
  -7  -5   3       12.74       16.68      5.29 o 
  -6  -5   3       32.18       37.65      6.07 o 
  -5  -5   3       20.90       21.24      2.72 o 
  -4  -5   3       39.54       37.30      2.73 o 
  -3  -5   3      641.80      623.55     21.70 o 
  -2  -5   3       84.69       68.75      3.33 o 
  -1  -5   3       77.30       60.34      3.42 o 
   0  -5   3      108.19       92.73      3.91 o 
   1  -5   3      375.35      371.82     11.14 o 
   2  -5   3       95.00       89.51      5.03 o 
   3  -5   3      128.92      124.01      6.96 o 
   4  -5   3       83.46       75.63      6.32 o 
   5  -5   3        3.68        0.93      4.67 o 
  -7  -4   3        6.82        5.82      5.00 o 
  -6  -4   3        7.16        5.11      2.95 o 
  -5  -4   3       62.71       55.18      3.46 o 
  -4  -4   3      133.71      145.06     10.68 o 
  -3  -4   3      402.01      386.45      9.81 o 
  -2  -4   3      428.28      423.66     10.54 o 
  -1  -4   3     1049.85     1137.64     26.51 o 
   0  -4   3        8.62        7.42      1.41 o 
   1  -4   3      112.02      101.42      3.93 o 
   2  -4   3      313.23      298.89     11.00 o 
   3  -4   3       50.03       48.58      3.87 o 
   4  -4   3       97.72      118.60     11.34 o 
   5  -4   3        2.90        5.24      3.83 o 
  -7  -3   3        0.94        2.24      4.70 o 
  -6  -3   3        0.99        0.87      4.10 o 
  -5  -3   3       95.01       87.48      7.55 o 
  -4  -3   3      327.01      302.35     11.33 o 
  -3  -3   3        1.46        1.37      1.45 o 
  -2  -3   3      167.46      174.19      4.82 o 
  -1  -3   3       69.43       66.97      2.29 o 
   0  -3   3     1297.39     1377.85     36.67 o 
   1  -3   3      445.28      435.80     10.62 o 
   2  -3   3        1.93        6.03      1.61 o 
   3  -3   3      145.90      140.12      5.88 o 
   4  -3   3       29.50       34.19      3.10 o 
   5  -3   3       31.87       35.84      3.91 o 
   6  -3   3       29.64       20.35      6.51 o 
  -7  -2   3       36.98       32.31      5.85 o 
  -6  -2   3       97.89      101.83     16.66 o 
  -5  -2   3      170.82      204.82      7.17 o 
  -4  -2   3       36.77       33.86      2.32 o 
  -3  -2   3      170.46      180.26      4.94 o 
  -2  -2   3      256.36      253.22      6.46 o 
  -1  -2   3        6.03        5.28      1.15 o 
   0  -2   3      133.47      118.62      3.95 o 
   1  -2   3      517.38      577.43     13.68 o 
   2  -2   3      216.28      207.62      5.57 o 
   3  -2   3      176.55      174.69      5.03 o 
   4  -2   3       23.35       31.25      3.87 o 
   5  -2   3       48.17       46.12      5.02 o 
   6  -2   3       35.10       33.14      9.00 o 
  -7  -1   3       32.85       34.50     10.58 o 
  -6  -1   3       39.39       41.62      5.36 o 
  -5  -1   3      741.31      756.08     26.79 o 
  -4  -1   3      196.07      183.68      5.30 o 
  -3  -1   3       81.15       70.59      2.49 o 
  -2  -1   3       31.89       43.44      1.71 o 
  -1  -1   3      216.63      235.07      5.81 o 
   0  -1   3     2698.57     2893.91     65.79 o 
   1  -1   3       13.33       15.00      1.25 o 
   2  -1   3      299.86      344.61      8.52 o 
   3  -1   3      216.30      234.10      6.27 o 
   4  -1   3       43.86       44.36      4.40 o 
   5  -1   3       99.21       94.32      4.61 o 
   6  -1   3       12.49       10.39      3.97 o 
  -7   0   3        0.05        1.20      4.83 o 
  -6   0   3       30.74       32.36      4.84 o 
  -5   0   3        0.69       -3.81      2.69 o 
  -4   0   3      129.93      117.67      4.67 o 
  -3   0   3     2091.72     2148.54     49.27 o 
  -2   0   3     2954.96     3098.97     70.47 o 
  -1   0   3      712.35      731.06     16.91 o 
   0   0   3       72.26       76.36      2.12 o 
   1   0   3      403.64      411.72      9.78 o 
   2   0   3     1496.35     1587.68     36.44 o 
   3   0   3      232.75      254.08      6.62 o 
   4   0   3       13.53       18.13      1.75 o 
   5   0   3       13.70       20.43      3.08 o 
   6   0   3        2.33        6.26      3.42 o 
   7   0   3        3.50        1.19      4.20 o 
  -7   1   3        0.75       -5.25      5.38 o 
  -6   1   3        0.26       -0.56      6.12 o 
  -5   1   3       45.51       40.70      3.19 o 
  -4   1   3        7.19        6.17      1.76 o 
  -3   1   3      240.64      243.37      6.29 o 
  -2   1   3     1160.35     1182.75     27.25 o 
  -1   1   3     3543.87     3822.74     86.59 o 
   0   1   3     1166.64     1269.75     40.65 o 
   1   1   3       10.36        7.00      1.01 o 
   2   1   3      237.83      224.51      5.71 o 
   3   1   3       29.85       23.55      1.97 o 
   4   1   3      441.34      418.47     10.51 o 
   5   1   3       19.75       24.41      7.44 o 
   6   1   3        0.89       -5.07      3.44 o 
   7   1   3        4.90        9.86      4.16 o 
  -6   2   3        0.10       -0.70      4.02 o 
  -5   2   3        7.62        5.12      2.44 o 
  -4   2   3       57.86       51.62      3.85 o 
  -3   2   3      144.69      135.99      4.81 o 
  -2   2   3        8.16       11.99      1.52 o 
  -1   2   3      312.31      293.07      7.07 o 
   0   2   3       42.98       39.02      1.95 o 
   1   2   3     2758.65     2941.24     66.74 o 
   2   2   3       42.73       43.24      1.68 o 
   3   2   3        1.14        1.16      1.24 o 
   4   2   3        3.20       -0.55      1.26 o 
   5   2   3      114.04      115.44      4.73 o 
   6   2   3       76.71       75.49      5.93 o 
   7   2   3        0.02       -0.94      3.97 o 
  -6   3   3       29.88       36.31      6.60 o 
  -5   3   3      112.81      110.46      5.28 o 
  -4   3   3      402.45      382.43     11.81 o 
  -3   3   3      118.35       97.28      5.76 o 
  -2   3   3       29.50       30.26      1.98 o 
  -1   3   3       75.11       68.70      2.17 o 
   0   3   3      729.07      828.56     19.19 o 
   1   3   3     1174.11     1156.12     26.58 o 
   2   3   3       92.61       80.70      3.29 o 
   3   3   3      487.70      469.40     11.38 o 
   4   3   3      143.92      153.83      5.41 o 
   5   3   3       10.63       11.46      2.58 o 
   6   3   3       63.84       67.59      4.34 o 
   7   3   3       20.62       18.42      6.64 o 
  -6   4   3       11.59       19.22      4.18 o 
  -5   4   3       42.66       40.13      3.86 o 
  -4   4   3       97.79       94.46      4.36 o 
  -3   4   3        6.52        5.23      1.64 o 
  -2   4   3      504.50      506.06     14.56 o 
  -1   4   3       20.00       18.35      1.82 o 
   0   4   3      210.66      179.50      4.78 o 
   1   4   3       83.83       94.71      3.36 o 
   2   4   3     1370.17     1548.24     35.63 o 
   3   4   3      301.93      305.09      9.07 o 
   4   4   3      350.62      372.17     20.54 o 
   5   4   3       83.90       81.16      9.31 o 
   6   4   3        0.02       -0.90      3.27 o 
   7   4   3       20.40       16.18      4.87 o 
  -5   5   3        9.75        5.23      3.03 o 
  -4   5   3        5.08        0.56      2.54 o 
  -3   5   3       12.70       14.30      2.11 o 
  -2   5   3        3.89        4.25      1.55 o 
  -1   5   3      974.17     1037.79     24.29 o 
   0   5   3       87.22       83.18      2.87 o 
   1   5   3       50.58       43.41      2.01 o 
   2   5   3       43.15       53.18      2.55 o 
   3   5   3      462.29      532.71     15.10 o 
   4   5   3      120.28      130.61      5.05 o 
   5   5   3       48.03       43.99      2.96 o 
   6   5   3       29.82       34.25      3.64 o 
   7   5   3        0.87        1.38      4.19 o 
  -5   6   3        2.46        7.88      4.63 o 
  -4   6   3        6.52        6.45      6.01 o 
  -3   6   3      125.68      132.39      5.47 o 
  -2   6   3      158.40      171.26      8.90 o 
  -1   6   3        0.44        1.34      1.34 o 
   0   6   3       27.46       28.24      1.84 o 
   1   6   3      432.12      461.84     11.43 o 
   2   6   3       57.99       52.79      2.33 o 
   3   6   3       36.46       34.48      2.45 o 
   4   6   3       27.55       42.06      2.97 o 
   5   6   3        4.52        9.10      2.81 o 
   6   6   3       26.26       33.32      5.34 o 
   7   6   3        7.69        3.92      3.83 o 
  -4   7   3       66.91       65.72      4.90 o 
  -3   7   3       16.83       18.78      3.62 o 
  -2   7   3      455.03      475.00     17.81 o 
  -1   7   3      213.56      237.99     13.55 o 
   0   7   3      240.16      241.25      6.64 o 
   1   7   3        0.25       -1.03      1.51 o 
   2   7   3      337.65      349.17     16.51 o 
   3   7   3       62.25       64.63      7.03 o 
   4   7   3        2.11        0.69      2.14 o 
   5   7   3        7.05        6.28      2.44 o 
   6   7   3        8.93        7.73      3.28 o 
   7   7   3        1.50       -5.48      4.17 o 
  -4   8   3       18.08       17.38      5.03 o 
  -3   8   3      194.67      187.12      9.62 o 
  -2   8   3        4.57        3.40      4.09 o 
  -1   8   3        6.30        5.53      2.82 o 
   0   8   3      157.15      158.90      5.70 o 
   1   8   3      431.43      413.13     10.68 o 
   2   8   3       67.74       71.28      3.67 o 
   3   8   3       14.07       10.36      2.41 o 
   4   8   3       35.78       37.55      5.02 o 
   5   8   3       55.73       63.72      5.11 o 
   6   8   3       14.14        6.32      3.55 o 
  -3   9   3        4.12        7.71      4.92 o 
  -2   9   3        0.79        2.26      3.73 o 
  -1   9   3        2.57        2.66      3.44 o 
   0   9   3       23.29       27.15      5.82 o 
   1   9   3        0.16        1.07      3.92 o 
   2   9   3       21.58       23.98      3.37 o 
   3   9   3       28.79       27.73      3.31 o 
   4   9   3      112.83      112.44      5.62 o 
   5   9   3        9.72        5.58      3.49 o 
   6   9   3        3.14        9.03      3.83 o 
  -2  10   3       14.59       21.28      5.34 o 
  -1  10   3        0.83       -1.29      6.33 o 
   0  10   3       18.09       14.80      4.37 o 
   1  10   3        2.25        5.48      2.95 o 
   2  10   3       18.70       12.35      4.39 o 
   3  10   3        0.69       -0.60      4.10 o 
   4  10   3       11.30        8.24      4.36 o 
   5  10   3        9.45        0.53      4.70 o 
   0  11   3        1.19        0.42      4.58 o 
   1  11   3        3.53        3.28      7.07 o 
   2  11   3        5.79        7.59      5.33 o 
   3  11   3       24.21       24.56      5.04 o 
   4  11   3        0.00       -1.92      5.13 o 
  -4  -9   4        0.29        1.91      4.78 o 
  -3  -9   4        2.58        2.60      5.69 o 
  -2  -9   4       24.88       16.47      5.30 o 
  -1  -9   4       31.77       28.22      4.44 o 
   0  -9   4        9.30       18.46      4.75 o 
   1  -9   4        4.63        2.26      4.68 o 
  -5  -8   4        7.76        4.01      5.00 o 
  -4  -8   4        1.76        1.18      3.93 o 
  -3  -8   4        1.00       -0.78      4.41 o 
  -2  -8   4        0.20        0.24      3.82 o 
  -1  -8   4        0.48        1.18      3.14 o 
   0  -8   4        8.28        8.88      3.19 o 
   1  -8   4       28.43       25.28      4.29 o 
   2  -8   4        0.01        2.08      4.23 o 
  -6  -7   4        2.58       -2.16      4.79 o 
  -5  -7   4        2.47        5.25      3.65 o 
  -4  -7   4        4.96        7.30      3.61 o 
  -3  -7   4        4.64        5.36      3.30 o 
  -2  -7   4        1.44        1.68      2.73 o 
  -1  -7   4       42.47       41.06      3.44 o 
   0  -7   4       17.24       15.11      2.71 o 
   1  -7   4       21.12       12.15      3.93 o 
   2  -7   4        6.03        3.99      3.86 o 
   3  -7   4        4.17        7.65      4.57 o 
  -6  -6   4        1.37       -0.66      3.89 o 
  -5  -6   4       16.37       15.62      3.87 o 
  -4  -6   4       22.63       25.41      4.16 o 
  -3  -6   4        2.62        1.46      2.62 o 
  -2  -6   4       24.94       22.39      2.77 o 
  -1  -6   4       28.75       31.97      3.08 o 
   0  -6   4        0.00       -1.93      2.03 o 
   1  -6   4       34.44       27.83      3.03 o 
   2  -6   4       36.79       32.13      4.11 o 
   3  -6   4        1.42       -0.95      6.25 o 
   4  -6   4        1.05        1.87      4.54 o 
  -6  -5   4        4.39        2.73      3.64 o 
  -5  -5   4        0.50       -3.91      2.98 o 
  -4  -5   4      159.05      157.27      8.88 o 
  -3  -5   4       14.01       16.36      3.12 o 
  -2  -5   4        1.56        4.89      2.14 o 
  -1  -5   4       32.03       27.46      2.35 o 
   0  -5   4      151.89      125.82     17.55 o 
   1  -5   4        3.69        3.35      1.91 o 
   2  -5   4        0.24       -1.93      2.57 o 
   3  -5   4       25.74       21.68      4.02 o 
   4  -5   4       43.91       42.30      5.29 o 
   5  -5   4        3.40       -0.89     12.50 o 
  -7  -4   4        1.93        5.26      5.40 o 
  -6  -4   4        0.70       -1.27      3.22 o 
  -5  -4   4        3.05        3.65      2.45 o 
  -4  -4   4      132.97      125.35      4.97 o 
  -3  -4   4       27.72       30.20      2.07 o 
  -2  -4   4      104.02      104.72      3.68 o 
  -1  -4   4       37.72       38.00      3.27 o 
   0  -4   4      111.78      121.22      4.46 o 
   1  -4   4       23.01       23.61      2.14 o 
   2  -4   4       16.10       16.83      2.06 o 
   3  -4   4       27.42       27.14      7.17 o 
   4  -4   4       27.86       24.68      4.76 o 
   5  -4   4        0.33       -4.39      4.65 o 
  -7  -3   4        3.11        3.83      4.97 o 
  -6  -3   4        1.00       -2.39      4.17 o 
  -5  -3   4        5.40        0.40      2.18 o 
  -4  -3   4        0.94        2.71      1.80 o 
  -3  -3   4      186.48      196.41      5.51 o 
  -2  -3   4       61.48       71.29      2.91 o 
  -1  -3   4      307.14      302.29      8.79 o 
   0  -3   4      321.63      337.16      9.89 o 
   1  -3   4        7.62        5.40      2.02 o 
   2  -3   4       17.34       14.77      1.55 o 
   3  -3   4        1.16        2.28      2.13 o 
   4  -3   4       94.79       91.56      5.84 o 
   5  -3   4      130.89      117.98     14.27 o 
   6  -3   4       52.03       49.95      7.70 o 
  -7  -2   4       21.10       24.00      5.50 o 
  -6  -2   4      106.53      109.84     13.14 o 
  -5  -2   4        4.69        3.94      4.82 o 
  -4  -2   4       14.37       14.76      2.77 o 
  -3  -2   4       85.17       86.12      3.02 o 
  -2  -2   4      766.14      810.46     19.05 o 
  -1  -2   4      553.18      603.68     14.31 o 
   0  -2   4       35.99       40.09      3.01 o 
   1  -2   4      211.22      209.25      5.46 o 
   2  -2   4       25.20       21.00      2.27 o 
   3  -2   4      143.44      141.41      4.44 o 
   4  -2   4        3.42        7.11      2.12 o 
   5  -2   4       39.53       39.24      3.71 o 
   6  -2   4       12.45       10.63      8.64 o 
  -7  -1   4        0.43       -7.64      5.10 o 
  -6  -1   4        0.01        1.57      4.46 o 
  -5  -1   4      256.40      254.80     10.95 o 
  -4  -1   4       31.89       30.63      2.12 o 
  -3  -1   4      322.44      352.99      8.87 o 
  -2  -1   4       86.96       92.75      2.89 o 
  -1  -1   4      857.69      915.97     21.25 o 
   0  -1   4      425.77      418.67     11.66 o 
   1  -1   4        0.13        0.78      0.90 o 
   2  -1   4       94.08       84.71      2.81 o 
   3  -1   4        0.27        1.70      1.33 o 
   4  -1   4       17.26       16.46      2.32 o 
   5  -1   4        0.24        1.11      2.49 o 
   6  -1   4       35.22       37.29      5.12 o 
  -7   0   4        2.06        1.60      5.29 o 
  -6   0   4        9.22        8.60      3.98 o 
  -5   0   4        8.88        7.98      3.11 o 
  -4   0   4       95.25       94.62      4.11 o 
  -3   0   4     1217.41     1266.71     29.43 o 
  -2   0   4       41.35       54.59      2.00 o 
  -1   0   4        3.01        1.56      0.78 o 
   0   0   4      311.93      314.23      7.57 o 
   1   0   4      375.14      359.81      8.69 o 
   2   0   4     1372.34     1417.07     32.70 o 
   3   0   4        1.33        1.66      1.26 o 
   4   0   4        9.79        8.76      1.69 o 
   5   0   4        9.75        8.95      2.77 o 
   6   0   4        0.00        0.17      4.67 o 
   7   0   4        3.99        3.35      4.93 o 
  -6   1   4       54.62       56.54      5.46 o 
  -5   1   4        0.04       -2.47      2.23 o 
  -4   1   4       30.61       28.86      2.38 o 
  -3   1   4       95.92       98.61      3.12 o 
  -2   1   4        7.02        1.89      0.94 o 
  -1   1   4     1474.35     1527.66     34.94 o 
   0   1   4        0.04        1.96      1.11 o 
   1   1   4      477.71      504.02     11.88 o 
   2   1   4        5.49        3.92      1.31 o 
   3   1   4      345.92      322.38      8.20 o 
   4   1   4      398.98      392.51     10.01 o 
   5   1   4       19.44       19.02      2.41 o 
   6   1   4       17.55       17.20      4.65 o 
   7   1   4       12.38       11.61      4.07 o 
  -6   2   4        0.00        0.56      5.71 o 
  -5   2   4       49.77       49.20      4.11 o 
  -4   2   4      165.00      159.44      7.01 o 
  -3   2   4        3.40        1.94      1.30 o 
  -2   2   4        7.18        4.14      1.60 o 
  -1   2   4      333.48      347.95      8.37 o 
   0   2   4      521.48      515.58     12.07 o 
   1   2   4     1527.76     1670.90     38.17 o 
   2   2   4       49.17       42.85      1.72 o 
   3   2   4       17.76       18.21      1.50 o 
   4   2   4       98.31      103.18      5.17 o 
   5   2   4      128.10      120.08      5.01 o 
   6   2   4      132.45      119.45      6.98 o 
   7   2   4       14.27       11.54      4.54 o 
  -6   3   4        5.39        2.33      4.16 o 
  -5   3   4        8.94        6.81      2.53 o 
  -4   3   4        3.55        2.45      1.69 o 
  -3   3   4        9.60        7.45      1.95 o 
  -2   3   4      797.36      787.94     18.47 o 
  -1   3   4     1441.44     1528.21     35.04 o 
   0   3   4      851.19      891.69     20.65 o 
   1   3   4      325.36      309.73      7.54 o 
   2   3   4      125.98      112.57      3.24 o 
   3   3   4      743.56      784.01     18.52 o 
   4   3   4        7.28       12.33      3.67 o 
   5   3   4       20.20       20.87      5.68 o 
   6   3   4       51.28       49.66      5.54 o 
   7   3   4        0.40       -1.57      4.15 o 
  -6   4   4       22.80       25.72      5.16 o 
  -5   4   4        4.69        7.42      2.86 o 
  -4   4   4        0.01        0.68      1.80 o 
  -3   4   4       23.50       20.14      2.56 o 
  -2   4   4      199.37      194.59     11.84 o 
  -1   4   4        0.11        0.47      0.87 o 
   0   4   4      315.61      278.85      6.97 o 
   1   4   4      370.73      378.72      9.22 o 
   2   4   4      469.43      451.12     10.91 o 
   3   4   4      117.24      103.85      4.25 o 
   4   4   4       51.14       48.09      2.80 o 
   5   4   4       44.05       37.81      2.91 o 
   6   4   4        0.17        3.84      2.70 o 
   7   4   4        7.74        2.49      4.77 o 
  -5   5   4       36.77       39.77      3.89 o 
  -4   5   4       85.67       82.86      5.16 o 
  -3   5   4      108.44      105.23      4.96 o 
  -2   5   4      225.71      188.68      6.43 o 
  -1   5   4        3.18        3.00      1.09 o 
   0   5   4        0.05        1.44      1.12 o 
   1   5   4      194.87      218.63      5.79 o 
   2   5   4      286.53      240.33      6.30 o 
   3   5   4       39.03       40.32      2.43 o 
   4   5   4       70.54       69.04      3.35 o 
   5   5   4       72.84       74.11      7.72 o 
   6   5   4        0.11        1.14      3.10 o 
   7   5   4        8.55       10.52      4.56 o 
  -5   6   4       12.59       13.73      5.55 o 
  -4   6   4      138.89      139.82      7.45 o 
  -3   6   4      658.53      674.15     24.26 o 
  -2   6   4       31.56       32.41      2.65 o 
  -1   6   4       90.71       81.53      4.92 o 
   0   6   4      121.99      128.51      5.44 o 
   1   6   4      550.59      593.86     14.40 o 
   2   6   4        4.97        1.49      1.31 o 
   3   6   4        3.41        7.33      1.81 o 
   4   6   4       20.72       24.23      2.78 o 
   5   6   4       18.25       18.17      2.59 o 
   6   6   4       88.10       89.33      4.95 o 
   7   6   4        9.50       17.43      4.70 o 
  -4   7   4        1.10        0.17      3.26 o 
  -3   7   4        7.00        8.25      2.64 o 
  -2   7   4      233.69      236.81     13.42 o 
  -1   7   4      453.02      409.03     14.11 o 
   0   7   4      342.77      335.60      8.75 o 
   1   7   4      271.70      263.30      7.16 o 
   2   7   4      308.01      335.49     11.69 o 
   3   7   4      163.11      175.55      7.51 o 
   4   7   4      162.93      162.51      7.61 o 
   5   7   4       14.23       14.71      3.53 o 
   6   7   4        1.57        9.60      3.73 o 
   7   7   4        5.83        9.39      4.17 o 
  -4   8   4       17.58       22.62      5.01 o 
  -3   8   4       61.67       50.81      4.42 o 
  -2   8   4       42.13       46.55      3.63 o 
  -1   8   4       33.46       35.90      2.94 o 
   0   8   4      617.62      619.41     15.34 o 
   1   8   4      293.70      260.71     12.94 o 
   2   8   4      141.91      142.03      5.33 o 
   3   8   4       88.65       89.45      4.23 o 
   4   8   4       57.35       58.64      3.74 o 
   5   8   4      123.89      127.14      5.94 o 
   6   8   4       10.51       12.48      5.03 o 
  -3   9   4       34.32       30.73      5.38 o 
  -2   9   4       11.90       20.67      4.05 o 
  -1   9   4        8.33        8.16      7.43 o 
   0   9   4       46.89       45.39      4.65 o 
   1   9   4       31.48       38.77      4.09 o 
   2   9   4       89.05       93.11      4.54 o 
   3   9   4      185.71      176.48      6.74 o 
   4   9   4       52.94       57.50      4.22 o 
   5   9   4        2.57       -0.47      3.02 o 
   6   9   4        9.62       12.22      6.97 o 
  -2  10   4      131.51      139.98      8.39 o 
  -1  10   4      117.70      116.51      7.34 o 
   0  10   4       19.54       30.01      6.61 o 
   1  10   4        0.33        1.21      2.88 o 
   2  10   4        2.16        5.88      4.41 o 
   3  10   4        8.96        7.09      4.56 o 
   4  10   4       52.20       50.26      5.37 o 
   5  10   4       27.95       32.37      4.58 o 
   0  11   4       70.23       70.17      6.50 o 
   1  11   4       55.01       47.65      7.80 o 
   2  11   4       38.02       44.45      5.71 o 
   3  11   4       22.17       36.22      8.39 o 
   4  11   4        0.87       -5.11      4.98 o 
  -3  -9   5       26.38       35.51      6.25 o 
  -2  -9   5       43.70       50.39      6.40 o 
  -1  -9   5       41.91       41.47      4.84 o 
   0  -9   5       23.05       31.95      5.83 o 
  -4  -8   5        4.23       -0.66      4.59 o 
  -3  -8   5        0.50        2.85      3.83 o 
  -2  -8   5        0.76       -0.59      3.89 o 
  -1  -8   5        0.02        0.62      3.26 o 
   0  -8   5       80.33       80.75     10.65 o 
   1  -8   5       55.82       48.10      8.75 o 
   2  -8   5       14.79       22.85      5.38 o 
  -5  -7   5        7.32        1.90     11.23 o 
  -4  -7   5        8.39        6.08      3.96 o 
  -3  -7   5       33.07       46.29      5.01 o 
  -2  -7   5       11.54        8.99      3.09 o 
  -1  -7   5        0.01        1.92      2.91 o 
   0  -7   5        2.37        1.74      2.95 o 
   1  -7   5       34.65       31.61      7.71 o 
   2  -7   5       58.91       67.69      8.50 o 
   3  -7   5       14.47       17.19     13.70 o 
  -6  -6   5       11.01       14.90      4.59 o 
  -5  -6   5        4.02        8.51      3.97 o 
  -4  -6   5       12.16       12.10      3.77 o 
  -3  -6   5       47.85       54.56     14.18 o 
  -2  -6   5       42.43       45.85      3.69 o 
  -1  -6   5      187.37      188.97      7.21 o 
   0  -6   5      148.57      140.72      5.69 o 
   1  -6   5        0.08        4.37      2.65 o 
   2  -6   5       11.82       13.53      4.19 o 
   3  -6   5       47.35       56.63      5.81 o 
   4  -6   5       29.48       26.61      5.79 o 
  -6  -5   5       24.88       20.77     11.85 o 
  -5  -5   5        6.65       11.79      3.87 o 
  -4  -5   5       13.52       12.85      3.12 o 
  -3  -5   5      104.46      103.87      5.71 o 
  -2  -5   5       97.44       99.30      4.86 o 
  -1  -5   5      210.48      192.36      8.14 o 
   0  -5   5       30.37       33.60      3.62 o 
   1  -5   5       56.96       55.31      3.28 o 
   2  -5   5        3.83        4.34      2.20 o 
   3  -5   5        5.51        4.48      6.51 o 
   4  -5   5       16.09       10.78      4.35 o 
  -6  -4   5        4.27       11.23      3.60 o 
  -5  -4   5       39.06       47.21      3.52 o 
  -4  -4   5      107.07       95.25      7.83 o 
  -3  -4   5        0.01       -0.94      1.90 o 
  -2  -4   5        9.49        4.27      1.84 o 
  -1  -4   5      280.99      256.24     12.41 o 
   0  -4   5       21.86       23.55      2.56 o 
   1  -4   5       76.04       73.62      3.52 o 
   2  -4   5       10.57       14.86      2.34 o 
   3  -4   5       35.26       30.05      3.62 o 
   4  -4   5        0.58       -1.43      4.16 o 
   5  -4   5        6.81        4.88      4.68 o 
  -6  -3   5        3.18       -1.45      4.07 o 
  -5  -3   5        5.10        3.79      2.39 o 
  -4  -3   5       70.39       72.33      3.69 o 
  -3  -3   5       36.92       38.98      3.12 o 
  -2  -3   5      236.43      205.86      7.05 o 
  -1  -3   5      234.35      269.29      7.02 o 
   0  -3   5       11.03        6.18      1.39 o 
   1  -3   5      127.77      116.22      5.19 o 
   2  -3   5      149.42      153.43      5.44 o 
   3  -3   5      207.32      196.81      6.86 o 
   4  -3   5       28.97       24.18      6.57 o 
   5  -3   5        6.29        4.54      4.57 o 
  -7  -2   5        7.98        8.69      6.33 o 
  -6  -2   5        0.89        1.65      4.74 o 
  -5  -2   5       58.51       67.12      5.55 o 
  -4  -2   5       21.38       25.79      2.36 o 
  -3  -2   5       12.36       15.84      2.17 o 
  -2  -2   5      106.23       89.38      3.01 o 
  -1  -2   5      241.37      260.67      6.71 o 
   0  -2   5       76.74       70.66      3.01 o 
   1  -2   5       62.88       67.28      2.42 o 
   2  -2   5        0.21        1.87      1.25 o 
   3  -2   5      198.52      186.57      5.54 o 
   4  -2   5      243.45      232.18     12.84 o 
   5  -2   5      141.20      136.01     12.54 o 
   6  -2   5        5.17       14.21      5.95 o 
  -7  -1   5       10.64       10.42      5.04 o 
  -6  -1   5       16.61       21.50      4.34 o 
  -5  -1   5        0.59       -1.96      2.95 o 
  -4  -1   5       12.88       21.24      1.92 o 
  -3  -1   5      237.73      262.72      6.97 o 
  -2  -1   5       40.11       41.84      1.91 o 
  -1  -1   5        0.71       -0.07      1.04 o 
   0  -1   5      109.03      101.03      3.65 o 
   1  -1   5       85.56       72.07      2.49 o 
   2  -1   5      523.10      552.72     13.37 o 
   3  -1   5        3.71        3.10      1.49 o 
   4  -1   5       26.30       27.65      2.56 o 
   5  -1   5       52.09       58.24      3.88 o 
   6  -1   5      120.44      122.82      8.20 o 
  -7   0   5        9.33        9.77      5.92 o 
  -6   0   5       82.77       92.14      6.64 o 
  -5   0   5        3.49        2.31      3.03 o 
  -4   0   5        5.66        2.34      1.66 o 
  -3   0   5        4.45        3.41      1.26 o 
  -2   0   5      808.24      894.56     20.95 o 
  -1   0   5        7.01        3.06      1.02 o 
   0   0   5      175.95      195.79      5.04 o 
   1   0   5       21.79       19.58      1.21 o 
   2   0   5      398.23      423.48     10.44 o 
   3   0   5       74.21       72.18      2.82 o 
   4   0   5        0.19        1.14      1.63 o 
   5   0   5        9.77        3.81      2.79 o 
   6   0   5       24.38       24.29      4.18 o 
  -6   1   5        0.19       -5.78      3.85 o 
  -5   1   5       63.18       61.80      5.38 o 
  -4   1   5       33.66       32.65      2.56 o 
  -3   1   5        0.06        1.61      1.18 o 
  -2   1   5      248.22      290.87      7.34 o 
  -1   1   5        9.56       12.75      1.08 o 
   0   1   5      197.66      170.02      4.39 o 
   1   1   5      285.55      288.44      7.14 o 
   2   1   5       23.57       20.47      1.49 o 
   3   1   5      176.47      185.56      5.22 o 
   4   1   5      162.34      167.28      5.10 o 
   5   1   5        1.20        2.37      2.88 o 
   6   1   5       25.58       18.26      4.17 o 
   7   1   5        0.25        4.89      4.70 o 
  -6   2   5        1.44        6.27      4.31 o 
  -5   2   5        3.71        5.84      3.68 o 
  -4   2   5        0.70        1.73      1.94 o 
  -3   2   5      132.57      127.29      4.68 o 
  -2   2   5      197.41      228.91      5.94 o 
  -1   2   5        7.84        7.65      1.00 o 
   0   2   5       29.88       28.08      1.64 o 
   1   2   5      914.79     1018.96     23.55 o 
   2   2   5      345.56      342.69      8.49 o 
   3   2   5       28.37       34.77      1.98 o 
   4   2   5       27.67       27.68      1.97 o 
   5   2   5       48.64       50.76      3.29 o 
   6   2   5        5.64       10.12      5.73 o 
   7   2   5        0.37        2.51      4.18 o 
  -6   3   5        1.17        7.81      4.49 o 
  -5   3   5        1.28        2.96      2.55 o 
  -4   3   5       28.53       23.23      2.40 o 
  -3   3   5        0.02        1.77      1.50 o 
  -2   3   5       19.85       22.09      1.68 o 
  -1   3   5      178.16      167.29      4.46 o 
   0   3   5      121.85      124.54      3.43 o 
   1   3   5      127.34      135.45      3.66 o 
   2   3   5       42.66       37.57      1.67 o 
   3   3   5       38.24       30.82      1.73 o 
   4   3   5       82.22       79.35      3.55 o 
   5   3   5       14.47       16.63      2.34 o 
   6   3   5        3.10        4.69      3.44 o 
   7   3   5        0.66       -0.60      3.69 o 
  -6   4   5        1.82        4.73      4.65 o 
  -5   4   5       25.62       24.12      3.41 o 
  -4   4   5        3.03        3.19      2.04 o 
  -3   4   5        8.33       11.48      1.92 o 
  -2   4   5      199.58      184.00      6.17 o 
  -1   4   5      806.03      850.00     19.93 o 
   0   4   5        5.39        2.83      1.07 o 
   1   4   5        0.11        0.15      0.91 o 
   2   4   5       14.24       12.35      1.25 o 
   3   4   5        3.31        2.89      1.25 o 
   4   4   5        0.59        2.75      1.80 o 
   5   4   5        1.84        1.70      2.20 o 
   6   4   5        0.01       -3.93      2.62 o 
   7   4   5        7.41        6.67      4.07 o 
  -5   5   5        1.38        0.92      3.39 o 
  -4   5   5       57.53       60.25      3.93 o 
  -3   5   5       55.94       55.04      3.06 o 
  -2   5   5       22.78       25.35      2.21 o 
  -1   5   5      103.68       98.03      3.18 o 
   0   5   5       37.17       47.67      2.01 o 
   1   5   5      141.34      148.66      4.22 o 
   2   5   5       22.62       19.34      2.05 o 
   3   5   5        0.54        0.07      1.70 o 
   4   5   5       43.80       41.03      2.80 o 
   5   5   5        7.58        9.86      2.39 o 
   6   5   5        3.15        5.61      3.41 o 
   7   5   5       18.90       20.23      4.70 o 
  -5   6   5        2.36        1.41      3.46 o 
  -4   6   5        0.51       -0.22      2.96 o 
  -3   6   5       11.36       13.25      2.50 o 
  -2   6   5       45.51       47.56      3.14 o 
  -1   6   5      481.26      463.23     13.61 o 
   0   6   5      527.25      576.80     14.02 o 
   1   6   5      135.83      142.19      4.30 o 
   2   6   5        4.68        5.19      1.32 o 
   3   6   5       14.13       17.52      2.63 o 
   4   6   5       13.12       11.84      2.18 o 
   5   6   5        9.83       11.99      2.82 o 
   6   6   5       13.57       17.10      3.65 o 
   7   6   5        1.24        2.78      5.00 o 
  -4   7   5       32.65       27.36      4.01 o 
  -3   7   5       11.26       14.52      3.04 o 
  -2   7   5       16.83       18.01      2.33 o 
  -1   7   5      167.90      155.27      7.24 o 
   0   7   5       12.05       12.05      1.50 o 
   1   7   5      211.04      204.72      9.35 o 
   2   7   5       41.84       38.42      2.15 o 
   3   7   5      131.41      119.33      7.46 o 
   4   7   5       15.35       14.17      3.08 o 
   5   7   5       29.34       23.66      3.23 o 
   6   7   5       10.68       10.49      3.71 o 
   7   7   5        0.80        3.12      4.39 o 
  -4   8   5       12.00       12.59      4.18 o 
  -3   8   5       12.08        8.66      3.72 o 
  -2   8   5        1.72       -0.73      2.56 o 
  -1   8   5       23.22       28.86      5.11 o 
   0   8   5        0.03       -1.21      1.57 o 
   1   8   5       11.65        4.45      2.25 o 
   2   8   5       26.67       25.61      2.16 o 
   3   8   5        9.08       11.24      2.46 o 
   4   8   5       16.22       15.85      4.20 o 
   5   8   5       52.41       61.07      4.25 o 
   6   8   5        0.15       -2.14      3.40 o 
  -3   9   5       79.21       51.40      9.00 o 
  -2   9   5       46.68       50.64      4.44 o 
  -1   9   5       25.70       29.77      3.39 o 
   0   9   5       26.30       24.07      2.72 o 
   1   9   5        4.06        4.67      3.12 o 
   2   9   5       39.73       33.89      3.47 o 
   3   9   5       90.31       87.46      4.57 o 
   4   9   5        0.55        1.50      3.46 o 
   5   9   5        7.36        7.02      4.39 o 
   6   9   5       12.77       14.43      5.63 o 
  -2  10   5       24.26       28.76      6.88 o 
  -1  10   5       73.49       69.36      6.21 o 
   0  10   5       35.40       38.60      4.85 o 
   1  10   5       36.70       29.93      4.53 o 
   2  10   5        0.34        1.88      3.36 o 
   3  10   5        1.47        1.16      3.40 o 
   4  10   5       86.23       92.78      5.58 o 
   5  10   5       14.23       19.62      6.98 o 
  -1  11   5        7.75       10.11      4.93 o 
   0  11   5       92.30      102.67      7.10 o 
   1  11   5       47.54       44.11      8.60 o 
   2  11   5       50.25       39.25      8.53 o 
   3  11   5        0.29       -3.08      6.40 o 
   4  11   5        0.71       -7.32      6.18 o 
  -4  -8   6        0.52        2.52      4.45 o 
  -3  -8   6        2.54        2.89      5.26 o 
  -2  -8   6        1.16        3.11      9.54 o 
  -1  -8   6       40.99       36.08      7.89 o 
   0  -8   6       39.52       51.72      5.64 o 
   1  -8   6        0.43       -0.87      5.10 o 
  -5  -7   6       27.38       27.46      5.17 o 
  -4  -7   6       30.54       38.14      7.80 o 
  -3  -7   6       54.78       50.83      7.80 o 
  -2  -7   6      120.26      116.88     13.88 o 
  -1  -7   6       25.97       23.34      3.82 o 
   0  -7   6       11.43       13.58      3.17 o 
   1  -7   6        5.52        1.99      3.54 o 
   2  -7   6       47.78       52.09      6.12 o 
  -5  -6   6        5.70        9.25      6.24 o 
  -4  -6   6       30.18       31.48      4.37 o 
  -3  -6   6       75.72       78.12      5.74 o 
  -2  -6   6       75.76       75.13      7.33 o 
  -1  -6   6      162.51      150.35      6.47 o 
   0  -6   6       18.07       20.84      3.20 o 
   1  -6   6       15.67       17.42      3.27 o 
   2  -6   6       51.63       38.11      4.81 o 
   3  -6   6       59.95       52.03      6.45 o 
  -6  -5   6       20.59       21.56     10.27 o 
  -5  -5   6        7.42        4.18      8.73 o 
  -4  -5   6       34.67       39.10      4.04 o 
  -3  -5   6       75.54       66.39      4.68 o 
  -2  -5   6       38.15       34.12      2.88 o 
  -1  -5   6        4.90        6.22      2.55 o 
   0  -5   6       11.99       11.89      2.27 o 
   1  -5   6      158.67      154.22      6.00 o 
   2  -5   6       82.64       82.39      5.81 o 
   3  -5   6       30.48       25.14      4.45 o 
   4  -5   6        0.34       -3.27      5.19 o 
  -6  -4   6        2.90        5.87      6.25 o 
  -5  -4   6       23.05       30.28      5.73 o 
  -4  -4   6       60.50       62.00      5.53 o 
  -3  -4   6        4.95        7.30      2.00 o 
  -2  -4   6      109.34      113.66      4.65 o 
  -1  -4   6      114.33      108.64      5.70 o 
   0  -4   6      193.45      168.12     13.27 o 
   1  -4   6      258.84      242.16      8.07 o 
   2  -4   6       21.11       29.31      4.64 o 
   3  -4   6        5.30        6.95      4.01 o 
   4  -4   6       18.17       18.44      4.78 o 
   5  -4   6        2.18        4.24      5.40 o 
  -6  -3   6        0.04       -6.07      4.04 o 
  -5  -3   6       18.68       20.79      3.06 o 
  -4  -3   6       78.60       78.71      3.98 o 
  -3  -3   6       79.61       83.61      5.22 o 
  -2  -3   6      169.89      143.86      5.46 o 
  -1  -3   6      143.41      149.77      5.43 o 
   0  -3   6      735.31      739.60     20.63 o 
   1  -3   6      673.08      641.96     18.17 o 
   2  -3   6      353.56      358.46     10.94 o 
   3  -3   6       52.63       50.99      3.55 o 
   4  -3   6        9.57        2.78      3.48 o 
   5  -3   6        8.79        4.12      4.42 o 
  -6  -2   6        8.22       13.40      4.78 o 
  -5  -2   6       32.02       33.82      4.34 o 
  -4  -2   6        4.95        8.13      2.30 o 
  -3  -2   6       84.59       82.09      3.72 o 
  -2  -2   6      327.39      309.40      7.97 o 
  -1  -2   6      252.91      240.20      7.45 o 
   0  -2   6     1097.42     1115.44     26.05 o 
   1  -2   6       22.58       21.63      1.96 o 
   2  -2   6       21.85       17.96      4.15 o 
   3  -2   6      673.72      671.56     23.34 o 
   4  -2   6      181.12      187.80      8.86 o 
   5  -2   6       99.32       97.29      6.82 o 
   6  -2   6        4.64       14.55      7.04 o 
  -6  -1   6        1.33       -3.35      4.47 o 
  -5  -1   6       48.72       63.11      4.92 o 
  -4  -1   6       21.04       20.13      1.96 o 
  -3  -1   6      280.90      258.75      6.93 o 
  -2  -1   6        4.77        2.96      2.61 o 
  -1  -1   6      164.48      186.29      5.05 o 
   0  -1   6        4.19       11.72      1.36 o 
   1  -1   6       34.34       23.92      1.61 o 
   2  -1   6      194.44      184.43      5.23 o 
   3  -1   6        1.78        3.39      1.46 o 
   4  -1   6       81.08       75.00      3.34 o 
   5  -1   6      129.78      143.28      6.39 o 
   6  -1   6       45.68       51.81      7.66 o 
  -6   0   6       49.06       55.02      8.12 o 
  -5   0   6        3.77        4.63      2.87 o 
  -4   0   6       18.56       19.22      3.01 o 
  -3   0   6      178.12      183.93      5.22 o 
  -2   0   6      113.59      111.24      3.47 o 
  -1   0   6      822.29      822.57     19.30 o 
   0   0   6       16.69       35.58      2.71 o 
   1   0   6      697.23      827.05     19.46 o 
   2   0   6      175.60      159.74      4.60 o 
   3   0   6       91.08       72.03      2.81 o 
   4   0   6       87.96       81.90      6.20 o 
   5   0   6       47.58       39.88      5.77 o 
   6   0   6       61.29       62.92     11.17 o 
  -6   1   6       28.68       28.67      4.75 o 
  -5   1   6       41.14       38.28      4.59 o 
  -4   1   6      171.00      173.16      6.32 o 
  -3   1   6        0.02        0.97      1.16 o 
  -2   1   6      151.86      135.86      3.97 o 
  -1   1   6       98.64       87.06      2.75 o 
   0   1   6      613.13      597.49     14.12 o 
   1   1   6     3294.39     3862.27     87.85 o 
   2   1   6       25.73       17.62      1.52 o 
   3   1   6       16.38       16.91      1.61 o 
   4   1   6        7.59       10.28      1.85 o 
   5   1   6      125.73      127.15      6.26 o 
   6   1   6        0.04       -2.32      3.68 o 
  -6   2   6        1.51       -4.63      4.58 o 
  -5   2   6       19.73       24.68      3.18 o 
  -4   2   6      112.40      109.81      4.65 o 
  -3   2   6      256.02      252.32     17.27 o 
  -2   2   6      114.84      104.56      3.23 o 
  -1   2   6      320.68      334.58      8.29 o 
   0   2   6       38.71       35.01      1.89 o 
   1   2   6      877.39      970.53     22.54 o 
   2   2   6     1965.02     2023.10     46.42 o 
   3   2   6      529.14      560.02     13.67 o 
   4   2   6       10.89        8.61      1.87 o 
   5   2   6        9.20       10.59      2.43 o 
   6   2   6       44.57       52.30      6.01 o 
   7   2   6        0.07        6.57      4.77 o 
  -6   3   6       20.37       21.37      4.57 o 
  -5   3   6       10.78       11.49      2.90 o 
  -4   3   6        4.48        4.31      2.73 o 
  -3   3   6      159.58      151.58      7.39 o 
  -2   3   6      374.52      397.49      9.86 o 
  -1   3   6      115.33      122.65      3.55 o 
   0   3   6      978.80     1027.01     23.80 o 
   1   3   6      120.95      102.98      3.70 o 
   2   3   6       38.95       29.67      2.27 o 
   3   3   6       21.96       26.85      1.77 o 
   4   3   6      469.92      432.80     18.05 o 
   5   3   6        3.42        2.07      2.32 o 
   6   3   6        1.20        5.84      3.22 o 
   7   3   6        2.44       -4.17      6.20 o 
  -6   4   6        2.74        5.60      4.72 o 
  -5   4   6        1.28        0.24      3.07 o 
  -4   4   6       31.56       33.28      3.39 o 
  -3   4   6        9.36        7.43      2.08 o 
  -2   4   6      162.01      151.15      5.34 o 
  -1   4   6      332.30      322.22      8.09 o 
   0   4   6       33.23       29.93      3.22 o 
   1   4   6      225.84      216.60      5.67 o 
   2   4   6        4.40        4.36      0.99 o 
   3   4   6       99.71       88.64      3.00 o 
   4   4   6        5.40        5.93      2.29 o 
   5   4   6      103.06      110.82     16.99 o 
   6   4   6        3.16        8.66      3.19 o 
   7   4   6        0.11       -3.83      4.36 o 
  -5   5   6        0.04       -3.15      3.66 o 
  -4   5   6        0.86       -1.50      2.36 o 
  -3   5   6       15.70       16.07      2.35 o 
  -2   5   6       16.78       19.82      2.43 o 
  -1   5   6        4.54       12.14      1.33 o 
   0   5   6      351.30      356.68      8.97 o 
   1   5   6      150.29      154.02      4.33 o 
   2   5   6       37.32       33.22      1.75 o 
   3   5   6       95.95       87.47      3.56 o 
   4   5   6        7.50        7.77      2.18 o 
   5   5   6       39.45       44.42      4.15 o 
   6   5   6       43.33       50.47      4.03 o 
   7   5   6       34.58       44.18      5.19 o 
  -5   6   6       28.57       32.86      4.27 o 
  -4   6   6        1.79        4.21      2.73 o 
  -3   6   6       26.64       28.77      3.42 o 
  -2   6   6       54.10       49.60      5.38 o 
  -1   6   6        0.16       -1.05      1.55 o 
   0   6   6       13.30       12.84      1.45 o 
   1   6   6        0.12        0.41      2.21 o 
   2   6   6      320.35      304.67      7.92 o 
   3   6   6      156.19      157.37      5.52 o 
   4   6   6       39.08       37.08      2.82 o 
   5   6   6        2.28        1.44      3.19 o 
   6   6   6       10.76        7.47      5.94 o 
   7   6   6       26.08       26.09      6.22 o 
  -4   7   6       57.19       56.19      4.45 o 
  -3   7   6       44.59       54.75      6.11 o 
  -2   7   6       21.66       24.82      3.27 o 
  -1   7   6      190.66      199.02     11.24 o 
   0   7   6       92.97       86.45      3.21 o 
   1   7   6       23.85       22.14      1.85 o 
   2   7   6       13.08       11.71      1.82 o 
   3   7   6        0.08       -0.38      1.70 o 
   4   7   6       27.73       25.44      2.63 o 
   5   7   6       37.22       31.94      5.05 o 
   6   7   6        2.52       -2.84      4.85 o 
  -4   8   6        3.51       -3.38      3.97 o 
  -3   8   6       28.90       29.99      3.64 o 
  -2   8   6       57.10       56.18      3.97 o 
  -1   8   6       80.39       84.73      4.17 o 
   0   8   6       16.67       14.42      2.35 o 
   1   8   6        8.25       11.87      1.98 o 
   2   8   6       50.55       47.60      2.58 o 
   3   8   6        1.88        1.52      2.10 o 
   4   8   6        0.89        4.01      3.13 o 
   5   8   6        0.09       -3.02      3.91 o 
   6   8   6        1.07       -1.58      5.15 o 
  -3   9   6        0.26       -5.80      3.87 o 
  -2   9   6        2.56        2.37      3.51 o 
  -1   9   6       18.50       19.80      3.29 o 
   0   9   6        4.27        4.72      2.51 o 
   1   9   6       37.74       42.84      2.88 o 
   2   9   6        5.46        2.98      2.81 o 
   3   9   6        0.36        3.81      2.88 o 
   4   9   6       43.17       49.11      4.72 o 
   5   9   6        1.39        0.28      4.27 o 
   6   9   6        1.35        2.90      9.24 o 
  -2  10   6        0.00        1.01      7.23 o 
  -1  10   6        1.48        0.72      5.14 o 
   0  10   6        1.76       -0.02      3.97 o 
   1  10   6       18.01       20.61      3.99 o 
   2  10   6       45.82       49.02      4.60 o 
   3  10   6        6.50        9.88      6.80 o 
   4  10   6        0.09       -1.28      4.45 o 
   5  10   6        7.39        5.67      4.41 o 
   0  11   6       14.12        7.87      8.21 o 
   2  11   6        1.37        3.41      5.65 o 
   3  11   6       45.32       57.23     10.26 o 
   4  11   6        2.08        5.41      4.38 o 
  -3  -8   7        0.82       11.58      5.51 o 
  -2  -8   7        0.47        2.59      4.88 o 
  -1  -8   7       17.43        9.23      4.46 o 
   0  -8   7        7.89       13.12      4.48 o 
  -4  -7   7        3.33       -1.96      4.66 o 
  -3  -7   7        8.61        6.39      3.99 o 
  -2  -7   7        0.24       -1.80      3.91 o 
  -1  -7   7       19.57       23.65      5.38 o 
   0  -7   7        9.60        9.02      3.52 o 
   1  -7   7      121.54      117.69      9.60 o 
   2  -7   7       34.51       29.70     13.04 o 
  -5  -6   7        0.01       -0.02      8.52 o 
  -4  -6   7       13.76       13.53      4.55 o 
  -3  -6   7        0.64        7.16      5.75 o 
  -2  -6   7       10.73        8.90      3.34 o 
  -1  -6   7        2.46       -1.81      3.52 o 
   0  -6   7        2.30        4.19      3.14 o 
   1  -6   7        0.08       -1.61      3.54 o 
   2  -6   7       33.13       21.87      4.84 o 
   3  -6   7        0.06        3.06      5.12 o 
  -5  -5   7        0.00        2.13      4.11 o 
  -4  -5   7        1.97        4.61      5.31 o 
  -3  -5   7       31.05       21.97      3.57 o 
  -2  -5   7        9.37       11.06      2.70 o 
  -1  -5   7       66.94       59.45      4.13 o 
   0  -5   7       27.94       27.34      2.99 o 
   1  -5   7        0.11       -3.18      2.61 o 
   2  -5   7      145.58      132.83      5.89 o 
   3  -5   7        8.29        5.25      6.54 o 
   4  -5   7        0.39        7.09      5.74 o 
  -6  -4   7        0.33        1.99      6.24 o 
  -5  -4   7       18.47       24.50      7.09 o 
  -4  -4   7        5.48        8.52      8.59 o 
  -3  -4   7        0.20        0.12      2.29 o 
  -2  -4   7       87.76       71.63      3.74 o 
  -1  -4   7      303.94      296.52     10.96 o 
   0  -4   7      241.00      226.88      9.74 o 
   1  -4   7       10.02        8.37      2.47 o 
   2  -4   7       13.86       16.99      2.84 o 
   3  -4   7        0.00        3.70      8.50 o 
   4  -4   7        0.70        4.91      4.42 o 
  -6  -3   7        0.34        2.08      6.59 o 
  -5  -3   7        5.53        7.06      3.25 o 
  -4  -3   7       15.63       18.41      3.27 o 
  -3  -3   7        6.86        8.16      3.53 o 
  -2  -3   7       24.83       24.13      2.28 o 
  -1  -3   7        0.05       -1.19      1.97 o 
   0  -3   7       94.05       96.53      4.36 o 
   1  -3   7      152.64      138.97      5.41 o 
   2  -3   7      464.85      464.04     13.95 o 
   3  -3   7      165.31      161.88      6.43 o 
   4  -3   7       36.97       38.93     10.39 o 
   5  -3   7        2.10        0.54      5.27 o 
  -6  -2   7        4.96        5.07      5.16 o 
  -5  -2   7        8.74        3.64      5.51 o 
  -4  -2   7        1.70        3.78      2.55 o 
  -3  -2   7       35.11       41.01      5.03 o 
  -2  -2   7        0.76        1.09      1.48 o 
  -1  -2   7        9.44       11.50      1.78 o 
   0  -2   7      158.51      160.75      5.76 o 
   1  -2   7       47.15       38.98      7.35 o 
   2  -2   7      403.66      380.22     11.58 o 
   3  -2   7      577.11      574.91     16.76 o 
   4  -2   7      153.89      148.75      7.96 o 
   5  -2   7        5.00       10.17      5.88 o 
  -6  -1   7        3.27        8.53      5.40 o 
  -5  -1   7        4.92        8.06      4.78 o 
  -4  -1   7       11.72       19.19      2.13 o 
  -3  -1   7      123.23      117.32      3.92 o 
  -2  -1   7        9.92        9.88      1.38 o 
  -1  -1   7        1.87        2.99      1.30 o 
   0  -1   7        0.17        1.85      1.40 o 
   1  -1   7       83.69       86.68      3.06 o 
   2  -1   7        6.47       10.57      1.66 o 
   3  -1   7       29.58       26.32      2.25 o 
   4  -1   7        2.74        7.13      2.85 o 
   5  -1   7      137.64      159.40      8.66 o 
   6  -1   7        0.57        2.69      6.73 o 
  -6   0   7       10.49       11.35      5.12 o 
  -5   0   7        2.26        4.13      3.71 o 
  -4   0   7       44.59       43.56      3.27 o 
  -3   0   7       87.63       89.40      3.21 o 
  -2   0   7      120.28      106.34      3.43 o 
  -1   0   7     1317.50     1394.76     32.31 o 
   0   0   7      385.52      459.84     13.09 o 
   1   0   7      463.42      493.15     12.02 o 
   2   0   7      203.95      205.63      5.75 o 
   3   0   7      128.11      120.26      4.12 o 
   4   0   7       20.28       18.46      2.23 o 
   5   0   7       14.52       15.04      3.78 o 
   6   0   7       91.55       84.58     16.06 o 
  -6   1   7       28.46       31.82     10.19 o 
  -5   1   7       15.84       10.32      3.44 o 
  -4   1   7      100.53      100.81      4.74 o 
  -3   1   7       24.73       27.81      1.88 o 
  -2   1   7      109.30      113.35      3.51 o 
  -1   1   7      274.41      269.40      6.92 o 
   0   1   7     1994.00     2200.99     50.40 o 
   1   1   7     1449.59     1613.36     37.23 o 
   2   1   7       17.60       12.97      1.63 o 
   3   1   7       33.77       35.53      2.28 o 
   4   1   7      181.42      180.41      5.67 o 
   5   1   7        1.07        2.87      2.52 o 
   6   1   7        2.25        5.10      4.15 o 
  -6   2   7        1.03        0.15      4.20 o 
  -5   2   7       31.68       36.34      5.79 o 
  -4   2   7      113.33      119.78      5.05 o 
  -3   2   7        6.05        5.65      1.97 o 
  -2   2   7      437.11      446.87     11.04 o 
  -1   2   7       13.28       11.53      1.30 o 
   0   2   7       47.20       67.88      2.88 o 
   1   2   7      224.61      196.06      5.18 o 
   2   2   7       45.83       43.27      2.18 o 
   3   2   7      755.39      780.27     18.71 o 
   4   2   7       24.45       24.95      2.12 o 
   5   2   7      280.45      276.55      9.01 o 
   6   2   7        3.70        3.43      4.71 o 
  -6   3   7        1.16        7.62      4.59 o 
  -5   3   7        5.87       10.07      3.08 o 
  -4   3   7        2.65        6.40      2.25 o 
  -3   3   7      199.21      190.70     10.72 o 
  -2   3   7       91.25       86.48      4.41 o 
  -1   3   7      156.03      141.74      4.05 o 
   0   3   7      295.93      262.02      7.96 o 
   1   3   7      545.99      661.53     18.35 o 
   2   3   7       34.07       27.89      1.64 o 
   3   3   7      316.15      303.30      7.93 o 
   4   3   7      240.08      229.15      7.51 o 
   5   3   7        7.37        8.00      2.39 o 
   6   3   7       22.59       34.69      5.76 o 
   7   3   7        4.64        4.05      5.44 o 
  -5   4   7        5.65        7.68      3.25 o 
  -4   4   7        0.71        2.55      2.17 o 
  -3   4   7       17.91       18.27      3.21 o 
  -2   4   7      172.24      168.81      5.87 o 
  -1   4   7       65.80       62.12      2.40 o 
   0   4   7      492.52      490.83     11.87 o 
   1   4   7      245.40      249.08      7.65 o 
   2   4   7      618.72      645.74     15.45 o 
   3   4   7       19.92       17.97      2.01 o 
   4   4   7      187.83      188.03      6.51 o 
   5   4   7       37.44       34.93      3.14 o 
   6   4   7       22.43       22.29      3.58 o 
   7   4   7       16.74       22.24      8.16 o 
  -5   5   7        3.16        7.52      4.88 o 
  -4   5   7       53.88       47.98      3.63 o 
  -3   5   7       19.42       20.36      3.71 o 
  -2   5   7        0.50        1.49      1.74 o 
  -1   5   7      224.96      221.46      6.04 o 
   0   5   7       35.23       35.45      1.90 o 
   1   5   7      946.02      966.70     22.69 o 
   2   5   7      546.49      540.88     13.15 o 
   3   5   7      283.82      288.16      8.83 o 
   4   5   7       10.97       11.10      2.00 o 
   5   5   7      106.04      116.33      5.25 o 
   6   5   7       66.40       63.91      5.80 o 
   7   5   7       48.27       49.30      6.88 o 
  -5   6   7       62.15       58.91      5.09 o 
  -4   6   7       18.14       18.26      3.57 o 
  -3   6   7      112.39      111.80      5.37 o 
  -2   6   7       66.27       70.93      3.69 o 
  -1   6   7       66.93       62.11      3.20 o 
   0   6   7       86.08       79.26      5.36 o 
   1   6   7       53.15       48.88      2.84 o 
   2   6   7      124.42      120.87      4.65 o 
   3   6   7       75.54       76.76      4.51 o 
   4   6   7       95.99      100.30      5.83 o 
   5   6   7        1.51       -1.24      3.54 o 
   6   6   7        8.98        5.48      4.61 o 
  -4   7   7       71.69       79.45      9.08 o 
  -3   7   7       47.54       53.41      5.08 o 
  -2   7   7       98.05       96.44      6.02 o 
  -1   7   7       86.21       95.72      4.35 o 
   0   7   7      160.55      172.15      5.96 o 
   1   7   7       89.60       84.42      5.89 o 
   2   7   7        3.83        6.82      1.65 o 
   3   7   7       21.99       24.44      2.75 o 
   4   7   7       86.71       94.62      5.76 o 
   5   7   7       44.18       45.25      7.52 o 
   6   7   7        1.99       -4.65      4.77 o 
  -3   8   7       40.33       34.77      4.57 o 
  -2   8   7       72.97       82.17      5.74 o 
  -1   8   7      148.53      149.48      9.14 o 
   0   8   7       15.77       13.81      2.44 o 
   1   8   7      120.06      140.89      7.65 o 
   2   8   7       90.83       94.72     11.17 o 
   3   8   7      169.87      146.98     14.89 o 
   4   8   7       21.57       25.57      4.07 o 
   5   8   7       14.84       11.02      9.15 o 
   6   8   7        8.73       16.55      8.72 o 
  -3   9   7        0.32       -3.80      4.29 o 
  -2   9   7       24.77       27.01      4.41 o 
  -1   9   7       58.32       64.91      5.40 o 
   0   9   7      178.38      190.13      8.97 o 
   1   9   7      101.73      104.84      4.86 o 
   2   9   7       33.48       25.98      3.42 o 
   3   9   7      145.91      135.49      7.19 o 
   4   9   7      139.57      136.65      7.50 o 
   5   9   7       28.57       36.62      5.67 o 
   6   9   7       12.37       12.48      6.26 o 
  -2  10   7        9.79       13.67      5.25 o 
  -1  10   7       10.53       16.80      4.38 o 
   0  10   7       43.89       47.53      4.97 o 
   1  10   7      118.32      132.11      7.76 o 
   2  10   7      125.46      133.94     13.72 o 
   3  10   7       37.11       30.54      4.33 o 
   4  10   7       13.88       17.62      9.42 o 
   5  10   7       15.39       23.44     10.37 o 
  -1  11   7        8.87       17.30      8.07 o 
   0  11   7       26.14       40.19      8.94 o 
   1  11   7        6.48        9.25      6.89 o 
   2  11   7       26.86       31.93      5.08 o 
   3  11   7       34.78       43.85      5.40 o 
   4  11   7        0.93        8.10      5.81 o 
  -3  -7   8        2.39       -0.94      5.24 o 
  -2  -7   8       62.94       57.08      9.65 o 
  -1  -7   8       26.91       36.01      5.67 o 
   0  -7   8       17.33       15.34      4.28 o 
   1  -7   8        4.63       12.77      4.71 o 
  -4  -6   8       10.21       15.22      4.66 o 
  -3  -6   8       12.44       16.35      5.94 o 
  -2  -6   8        0.14       -1.82      3.37 o 
  -1  -6   8       66.92       71.28      6.96 o 
   0  -6   8       94.44       90.60      5.87 o 
   1  -6   8      196.49      198.87      8.21 o 
   2  -6   8       73.81       84.58      7.16 o 
  -5  -5   8        3.16        8.90      4.90 o 
  -4  -5   8       21.04       27.38     14.12 o 
  -3  -5   8       31.72       39.65      6.83 o 
  -2  -5   8        0.76        0.24      2.77 o 
  -1  -5   8        2.11        2.80      2.77 o 
   0  -5   8        0.09       -2.36      2.68 o 
   1  -5   8      172.53      157.88      7.06 o 
   2  -5   8       11.23       10.75      3.62 o 
   3  -5   8        6.91       11.43      6.60 o 
  -5  -4   8        3.00        6.71      4.21 o 
  -4  -4   8       47.75       40.76      6.29 o 
  -3  -4   8        3.43        2.81      2.40 o 
  -2  -4   8       66.39       62.55      3.59 o 
  -1  -4   8        2.10       -3.50      2.43 o 
   0  -4   8        0.06        0.01      2.54 o 
   1  -4   8      189.57      197.23      9.14 o 
   2  -4   8       24.71       20.27      3.73 o 
   3  -4   8       14.51       21.33      4.77 o 
   4  -4   8        9.60        3.20      5.51 o 
  -6  -3   8       14.44       19.89      7.56 o 
  -5  -3   8       27.20       37.17      4.70 o 
  -4  -3   8        9.05       11.82      3.10 o 
  -3  -3   8       11.72       13.71      2.44 o 
  -2  -3   8       28.98       27.65      2.69 o 
  -1  -3   8      178.50      179.37      6.51 o 
   0  -3   8       89.02       90.08      4.32 o 
   1  -3   8       18.20       17.41      3.39 o 
   2  -3   8      218.74      217.43      7.78 o 
   3  -3   8        0.09       -1.39      2.93 o 
   4  -3   8        5.06       12.98      9.66 o 
  -6  -2   8        0.62        6.74      5.70 o 
  -5  -2   8       15.18       21.06      5.26 o 
  -4  -2   8        1.25        3.15      2.38 o 
  -3  -2   8       11.49       11.97      1.88 o 
  -2  -2   8        8.60        7.80      1.87 o 
  -1  -2   8       55.51       57.36      3.65 o 
   0  -2   8       55.57       53.36      6.07 o 
   1  -2   8      346.11      351.10     10.86 o 
   2  -2   8      240.73      237.97     15.40 o 
   3  -2   8      101.54      100.08      4.86 o 
   4  -2   8        1.36       -0.37      4.17 o 
   5  -2   8        0.37       -3.54      5.87 o 
  -6  -1   8        0.01        3.43      4.85 o 
  -5  -1   8        4.68       -2.24      4.28 o 
  -4  -1   8        8.66        9.97      2.27 o 
  -3  -1   8       22.43       21.32      3.70 o 
  -2  -1   8       41.82       45.32      2.66 o 
  -1  -1   8        4.99        4.42      1.51 o 
   0  -1   8        1.39        4.00      1.64 o 
   1  -1   8        3.99        2.92      1.81 o 
   2  -1   8      572.67      617.99     17.72 o 
   3  -1   8      364.23      375.49     11.58 o 
   4  -1   8       12.38       16.17      3.09 o 
   5  -1   8        5.35        1.40      4.73 o 
  -6   0   8        1.33       -2.85     10.51 o 
  -5   0   8        1.64        0.33      3.80 o 
  -4   0   8        6.23        8.80      2.31 o 
  -3   0   8        4.78        6.60      1.81 o 
  -2   0   8       27.46       31.57      1.90 o 
  -1   0   8       68.03       71.51      2.72 o 
   0   0   8        2.79       -0.07      1.78 o 
   1   0   8        0.06        0.23      1.29 o 
   2   0   8        0.04        0.57      1.66 o 
   3   0   8       76.54       74.95      3.21 o 
   4   0   8        0.00        4.43      3.35 o 
   5   0   8        0.03       -1.14      4.14 o 
   6   0   8        8.68       12.72      7.65 o 
  -6   1   8        0.26        0.46      7.03 o 
  -5   1   8        0.08       -3.33      3.98 o 
  -4   1   8        0.08       -1.09      2.37 o 
  -3   1   8       53.15       46.60      2.49 o 
  -2   1   8        6.87        6.15      1.39 o 
  -1   1   8       10.44       10.32      1.54 o 
   0   1   8        0.18        2.45      1.26 o 
   1   1   8        7.25        8.33      1.38 o 
   2   1   8       97.87      114.40      4.16 o 
   3   1   8      237.57      230.02      7.14 o 
   4   1   8      126.48      121.23      8.45 o 
   5   1   8       48.57       46.05      4.55 o 
   6   1   8        3.40        3.95      4.52 o 
  -6   2   8        5.09        4.73      7.66 o 
  -5   2   8        0.04       -1.06      3.03 o 
  -4   2   8       14.48       11.99      2.33 o 
  -3   2   8        9.72       13.79      2.12 o 
  -2   2   8       26.45       23.18      1.77 o 
  -1   2   8       91.04       87.72      2.95 o 
   0   2   8        2.01        4.42      1.08 o 
   1   2   8        2.13        4.39      1.32 o 
   2   2   8       17.18       18.35      1.85 o 
   3   2   8       28.40       27.85      2.19 o 
   4   2   8       22.19       20.59      2.19 o 
   5   2   8        0.05       -2.55      2.56 o 
   6   2   8       13.51       11.80      6.84 o 
  -6   3   8        8.41        2.33      5.06 o 
  -5   3   8        1.94        5.59      3.00 o 
  -4   3   8        1.48        0.97      2.58 o 
  -3   3   8       14.54       13.99      2.05 o 
  -2   3   8        6.08        7.48      1.42 o 
  -1   3   8        4.99        6.35      1.20 o 
   0   3   8       31.46       24.29      1.80 o 
   1   3   8      219.97      227.06      7.17 o 
   2   3   8      113.55      113.60      4.77 o 
   3   3   8        0.04        2.74      1.83 o 
   4   3   8      365.84      342.33     10.76 o 
   5   3   8       28.13       37.09      5.44 o 
   6   3   8        0.01       -2.24      4.02 o 
  -5   4   8        0.91        7.94      5.29 o 
  -4   4   8        9.59       13.85      2.60 o 
  -3   4   8       45.10       39.62      3.09 o 
  -2   4   8        0.00       -1.10      1.66 o 
  -1   4   8       47.46       43.60      3.89 o 
   0   4   8      191.83      204.83      6.61 o 
   1   4   8       14.28       10.17      2.41 o 
   2   4   8      123.55      113.22      4.81 o 
   3   4   8       13.10        9.41      1.98 o 
   4   4   8      307.82      299.62     11.75 o 
   5   4   8        0.13       10.77      4.11 o 
   6   4   8       27.81       27.76      4.97 o 
  -5   5   8        8.12       10.34      3.31 o 
  -4   5   8       34.95       31.66      3.38 o 
  -3   5   8        0.04       -0.42      2.14 o 
  -2   5   8        0.93        2.36      1.97 o 
  -1   5   8        4.00        2.53      2.15 o 
   0   5   8        0.06       -0.50      1.38 o 
   1   5   8       49.38       44.98      2.62 o 
   2   5   8       49.37       49.02      6.79 o 
   3   5   8      175.24      162.65      5.87 o 
   4   5   8       92.84      103.56     10.91 o 
   5   5   8      186.34      186.83      9.14 o 
   6   5   8       49.97       58.30     15.52 o 
  -4   6   8       20.85       19.13      4.41 o 
  -3   6   8       12.03       16.38      3.38 o 
  -2   6   8        5.84        7.51      2.78 o 
  -1   6   8      101.17       90.35      5.25 o 
   0   6   8       59.37       50.53      2.86 o 
   1   6   8        1.13        0.31      2.30 o 
   2   6   8       66.82       82.04      6.70 o 
   3   6   8      258.65      232.32     18.24 o 
   4   6   8       33.67       35.82      4.15 o 
   5   6   8       23.85       26.40      4.42 o 
   6   6   8        2.55        4.34      4.71 o 
  -4   7   8        1.86       -4.25      3.92 o 
  -3   7   8        9.28       13.45      3.53 o 
  -2   7   8       36.02       37.67      9.92 o 
  -1   7   8        0.91       -0.26      2.52 o 
   0   7   8      211.62      213.34     11.38 o 
   1   7   8       69.58       53.29      2.96 o 
   2   7   8       37.29       36.80      3.90 o 
   3   7   8       13.64        9.10      2.81 o 
   4   7   8      128.96      121.67      6.97 o 
   5   7   8        4.89        4.63      3.93 o 
   6   7   8       27.47       27.18      6.84 o 
  -3   8   8        4.41        3.93      6.71 o 
  -2   8   8       84.73       76.00      5.77 o 
  -1   8   8       28.50       33.47     10.43 o 
   0   8   8        7.19        4.13      2.83 o 
   1   8   8       38.21       39.36      4.87 o 
   2   8   8      446.65      438.74     13.31 o 
   3   8   8      193.93      191.55      8.68 o 
   4   8   8        1.82        3.21      3.58 o 
   5   8   8       11.87       17.70      5.05 o 
   6   8   8       30.57       31.00      5.95 o 
  -3   9   8        2.94        4.79      4.39 o 
  -2   9   8        0.29       -0.23      3.61 o 
  -1   9   8       71.02       76.15      5.88 o 
   0   9   8       84.68       86.73      8.89 o 
   1   9   8       33.73       43.38      4.57 o 
   2   9   8       11.64        9.07      6.37 o 
   3   9   8       46.22       45.63      8.58 o 
   4   9   8       30.57       35.42      6.35 o 
   5   9   8       55.54       55.04      5.55 o 
  -2  10   8        5.13       -0.64      6.26 o 
  -1  10   8        1.91        3.05      5.27 o 
   0  10   8       15.23       16.65      4.55 o 
   1  10   8       52.94       57.51      5.43 o 
   2  10   8       52.26       56.09      5.00 o 
   3  10   8       21.51       18.36      4.31 o 
   4  10   8        3.11        1.72      4.14 o 
   5  10   8       11.88       12.78      4.55 o 
   0  11   8        5.25        9.00      5.00 o 
   1  11   8        0.03        7.39      6.34 o 
   2  11   8       23.67       29.16      4.98 o 
   3  11   8       29.56       22.13      5.01 o 
   4  11   8       22.70       31.58      5.73 o 
  -2  -7   9       30.15       36.21      8.34 o 
  -1  -7   9       25.70       27.64      5.03 o 
   0  -7   9       69.00       79.09      5.91 o 
  -4  -6   9       31.32       33.49      5.30 o 
  -3  -6   9        2.36        5.09      4.59 o 
  -2  -6   9       16.19       22.51      6.04 o 
  -1  -6   9       27.17       31.48      4.30 o 
   0  -6   9       36.69       33.83      4.33 o 
   1  -6   9        9.67       14.03      4.28 o 
  -4  -5   9       16.61       25.18      6.63 o 
  -3  -5   9        0.46       -1.80      3.51 o 
  -2  -5   9       11.23        8.90      3.05 o 
  -1  -5   9       17.24       27.60      3.85 o 
   0  -5   9       12.75       16.69      3.77 o 
   1  -5   9       20.71       15.55      3.59 o 
   2  -5   9       46.33       43.71      4.78 o 
   3  -5   9       90.82       88.57      8.40 o 
  -5  -4   9       43.74       52.83      5.52 o 
  -4  -4   9        8.49       11.90      4.09 o 
  -3  -4   9       14.83       13.06      3.85 o 
  -2  -4   9      136.71      134.06      7.03 o 
  -1  -4   9       12.92       11.98      4.17 o 
   0  -4   9        0.58        2.55      2.92 o 
   1  -4   9       50.82       47.82      3.99 o 
   2  -4   9       91.86       90.76      6.54 o 
   3  -4   9        8.09       14.49      5.32 o 
  -5  -3   9       16.30       13.03      6.69 o 
  -4  -3   9       26.87       27.48      4.23 o 
  -3  -3   9       80.78       88.38      4.70 o 
  -2  -3   9      386.84      377.39     11.71 o 
  -1  -3   9      316.89      313.78     10.15 o 
   0  -3   9      576.78      554.56     16.47 o 
   1  -3   9        0.86        4.38      2.65 o 
   2  -3   9      241.46      243.59      8.68 o 
   3  -3   9      144.98      150.13      7.03 o 
   4  -3   9       12.17       11.05      5.44 o 
  -5  -2   9        0.54       -0.24      5.45 o 
  -4  -2   9        0.12        2.99      3.24 o 
  -3  -2   9      333.37      301.43      9.62 o 
  -2  -2   9      112.75      104.50      6.85 o 
  -1  -2   9      181.80      177.48      6.45 o 
   0  -2   9      160.19      156.00      6.03 o 
   1  -2   9      866.93      912.65     25.62 o 
   2  -2   9      116.48      120.57      5.44 o 
   3  -2   9        1.37        2.62      3.16 o 
   4  -2   9       11.70       19.17      5.25 o 
   5  -2   9       63.33       73.97      7.48 o 
  -6  -1   9        1.00        6.61      5.77 o 
  -5  -1   9        0.53       -1.36      4.56 o 
  -4  -1   9        3.14        4.24      2.16 o 
  -3  -1   9        9.44       15.07      2.06 o 
  -2  -1   9        7.20        6.44      1.88 o 
  -1  -1   9      164.01      141.58      5.22 o 
   0  -1   9        0.96        0.86      4.98 o 
   1  -1   9        8.38       10.55      2.69 o 
   2  -1   9       94.57       98.27      4.58 o 
   3  -1   9       12.95       13.22      2.88 o 
   4  -1   9        5.87        7.32      4.89 o 
   5  -1   9       34.32       44.20      6.28 o 
  -6   0   9       17.04       30.75      6.20 o 
  -5   0   9       29.04       40.10     13.55 o 
  -4   0   9      186.78      201.45      7.44 o 
  -3   0   9        7.30        8.02      2.96 o 
  -2   0   9       28.22       24.26      1.92 o 
  -1   0   9      120.06      121.63      3.95 o 
   0   0   9      270.67      233.16     18.50 o 
   1   0   9       89.24       95.26      6.07 o 
   2   0   9        0.66        1.16      1.80 o 
   3   0   9        0.27        1.71      2.15 o 
   4   0   9      155.91      174.03      6.96 o 
   5   0   9       19.56       25.08      9.37 o 
  -6   1   9        8.77       13.92      5.55 o 
  -5   1   9       41.24       35.81      5.16 o 
  -4   1   9       56.81       50.41      3.62 o 
  -3   1   9      113.52      114.93      4.09 o 
  -2   1   9      125.41      126.58      4.09 o 
  -1   1   9      173.95      169.32      5.17 o 
   0   1   9        7.14        8.33      2.17 o 
   1   1   9       48.20       45.45      2.72 o 
   2   1   9      258.10      238.97     14.30 o 
   3   1   9      426.61      452.64     13.63 o 
   4   1   9      287.49      283.78     11.82 o 
   5   1   9       16.70       14.04      7.29 o 
  -5   2   9        4.75       10.37      3.46 o 
  -4   2   9        2.72        5.84      2.77 o 
  -3   2   9        3.95        3.35      2.14 o 
  -2   2   9      100.66       89.49      3.31 o 
  -1   2   9      629.66      614.51     17.44 o 
   0   2   9      322.75      317.33      9.66 o 
   1   2   9      130.82      124.41      5.18 o 
   2   2   9        7.47        7.22      2.00 o 
   3   2   9      243.58      245.79      8.17 o 
   4   2   9       56.65       65.21      6.19 o 
   5   2   9       96.54      106.43     10.63 o 
   6   2   9        4.39        5.96      7.05 o 
  -5   3   9        0.67        2.22      3.26 o 
  -4   3   9        0.34        1.23      2.76 o 
  -3   3   9        0.11        1.07      2.53 o 
  -2   3   9      159.62      152.41      5.49 o 
  -1   3   9      150.99      127.15     10.05 o 
   0   3   9      161.92      162.62      6.70 o 
   1   3   9       77.62       61.91      5.25 o 
   2   3   9       94.53       94.71      4.76 o 
   3   3   9        0.75        0.30      2.06 o 
   4   3   9       49.71       52.26      3.57 o 
   5   3   9      104.63       94.11      6.06 o 
   6   3   9       29.82       39.73     11.54 o 
  -5   4   9       10.97       14.09      4.56 o 
  -4   4   9       27.88       23.76      4.11 o 
  -3   4   9       52.97       47.04      4.07 o 
  -2   4   9       77.11       73.66      4.68 o 
  -1   4   9        0.18        1.56      1.67 o 
   0   4   9      211.89      216.03     10.65 o 
   1   4   9      394.66      382.51     11.43 o 
   2   4   9      132.00      133.11     11.75 o 
   3   4   9       38.24       35.21      2.87 o 
   4   4   9       19.65       22.21      3.42 o 
   5   4   9        2.42        1.78      3.85 o 
   6   4   9        0.13        2.30      4.39 o 
  -5   5   9        0.65        5.54      4.65 o 
  -4   5   9       13.70       11.84      3.90 o 
  -3   5   9      109.20      106.81     12.79 o 
  -2   5   9      105.59      113.95      9.61 o 
  -1   5   9       30.72       29.59      3.36 o 
   0   5   9       23.03       27.22      2.28 o 
   1   5   9       35.22       37.98      3.71 o 
   2   5   9      253.89      251.69      8.09 o 
   3   5   9      618.67      603.01     17.43 o 
   4   5   9        0.00        2.90      2.61 o 
   5   5   9      195.57      205.56      9.75 o 
   6   5   9        2.13        4.13      4.65 o 
  -4   6   9        0.09        2.13      6.40 o 
  -3   6   9        8.56        9.78      3.75 o 
  -2   6   9       11.25       14.04      3.10 o 
  -1   6   9       19.70       19.70      4.85 o 
   0   6   9      263.45      253.39      8.25 o 
   1   6   9        9.13        6.84      1.69 o 
   2   6   9       76.12       74.73      3.64 o 
   3   6   9        4.93        0.72      2.35 o 
   4   6   9      771.36      813.03     28.48 o 
   5   6   9      257.73      264.60     11.80 o 
   6   6   9       25.75       31.04      5.27 o 
  -4   7   9        1.18       -0.35      4.41 o 
  -3   7   9        2.92        1.22      3.23 o 
  -2   7   9        0.48       -1.15      3.03 o 
  -1   7   9        0.20        3.14      2.84 o 
   0   7   9        2.76        2.36      1.79 o 
   1   7   9        9.90       10.94      1.89 o 
   2   7   9      139.66      134.36      8.26 o 
   3   7   9      120.53      117.08      6.08 o 
   4   7   9        6.94        6.36      3.23 o 
   5   7   9        4.34        9.46      4.28 o 
   6   7   9       28.34       34.55      6.56 o 
  -3   8   9        0.01        4.66      4.47 o 
  -2   8   9        3.94        4.15      3.74 o 
  -1   8   9      102.03       92.48      5.92 o 
   0   8   9        7.06        8.17      3.14 o 
   1   8   9       15.30       19.05      2.48 o 
   2   8   9       47.35       45.30      6.48 o 
   3   8   9      220.60      223.50     14.29 o 
   4   8   9        4.44        1.84      4.10 o 
   5   8   9      116.25      115.61     10.20 o 
   6   8   9       65.08       73.55     11.75 o 
  -2   9   9       35.52       29.65     10.31 o 
  -1   9   9        2.52       -0.24      3.23 o 
   0   9   9        0.13        0.44      4.48 o 
   1   9   9       82.23       83.14      4.69 o 
   2   9   9       74.30       73.49      5.21 o 
   3   9   9        1.09        0.40      3.31 o 
   4   9   9        0.83        0.23      4.84 o 
   5   9   9        0.92        2.55      4.18 o 
  -1  10   9       12.32       22.28      9.91 o 
   0  10   9        3.70        2.35      4.43 o 
   1  10   9       45.58       45.91      5.46 o 
   2  10   9        9.73        5.13      3.75 o 
   3  10   9       11.29        1.13      3.88 o 
   4  10   9        3.49        1.33      4.36 o 
   5  10   9        7.18        5.59      4.89 o 
   0  11   9        2.27       -0.52      5.06 o 
   1  11   9       19.97       24.77      5.03 o 
   2  11   9       27.73       24.87      5.08 o 
   3  11   9       16.19       13.08      7.31 o 
   4  11   9        5.66       -2.11      8.26 o 
  -3  -6  10       19.75       16.81      5.41 o 
  -2  -6  10        0.31       -3.06      4.40 o 
  -1  -6  10        0.17        1.72      3.85 o 
   0  -6  10        3.26        4.49      4.27 o 
  -4  -5  10        6.63        7.80      8.01 o 
  -3  -5  10        0.03        1.84      7.72 o 
  -2  -5  10        7.37       11.06      3.74 o 
  -1  -5  10        5.90        6.28      3.78 o 
   0  -5  10        2.00        0.03      3.60 o 
   1  -5  10       19.75       21.89      4.14 o 
   2  -5  10       13.04        9.50      4.37 o 
  -4  -4  10       52.32       62.52      5.86 o 
  -3  -4  10      309.60      284.64     13.98 o 
  -2  -4  10       94.92       99.35      6.40 o 
  -1  -4  10        0.02       -4.44      4.83 o 
   0  -4  10        0.30       -3.24      3.00 o 
   1  -4  10      171.11      173.27      7.43 o 
   2  -4  10        0.01       -2.42      6.37 o 
   3  -4  10        1.87        1.42      5.27 o 
  -5  -3  10        1.49       10.26     11.72 o 
  -4  -3  10        3.86        3.43      5.92 o 
  -3  -3  10       55.78       69.65      4.17 o 
  -2  -3  10      199.43      189.66      8.77 o 
  -1  -3  10      168.29      167.01     11.21 o 
   0  -3  10       40.84       36.53      3.66 o 
   1  -3  10       12.40       12.63      3.35 o 
   2  -3  10      135.16      125.66      5.93 o 
   3  -3  10       15.71       20.04      4.74 o 
   4  -3  10       21.45       23.24     10.79 o 
  -5  -2  10        0.59        2.49      6.37 o 
  -4  -2  10        4.25        0.70      3.66 o 
  -3  -2  10        6.72        6.55      2.34 o 
  -2  -2  10      166.06      150.77      7.49 o 
  -1  -2  10        0.75       -0.65      2.38 o 
   0  -2  10      669.84      688.54     24.78 o 
   1  -2  10      145.66      149.90      6.15 o 
   2  -2  10        0.02        1.26      2.94 o 
   3  -2  10        9.67        7.72      7.63 o 
   4  -2  10       87.73      101.27     12.15 o 
  -5  -1  10       17.76       14.04      5.71 o 
  -4  -1  10        0.05        2.28      3.49 o 
  -3  -1  10        4.83        4.34      2.18 o 
  -2  -1  10       21.02       22.29      2.43 o 
  -1  -1  10       83.56       74.96      4.34 o 
   0  -1  10      156.89      165.42      6.84 o 
   1  -1  10      354.36      369.19     17.97 o 
   2  -1  10      179.54      186.97      9.00 o 
   3  -1  10      121.94      115.26      7.35 o 
   4  -1  10        2.48        3.76      5.42 o 
   5  -1  10        0.36        2.34      9.89 o 
  -5   0  10       20.92       24.34     12.51 o 
  -4   0  10      116.80      123.98      6.61 o 
  -3   0  10        5.04       12.76      2.06 o 
  -2   0  10      112.81      109.37      4.58 o 
  -1   0  10      294.63      289.31      9.19 o 
   0   0  10      314.78      296.79     11.81 o 
   1   0  10        0.25       -1.97      3.32 o 
   2   0  10       18.61       16.11      4.58 o 
   3   0  10      305.42      318.21     13.21 o 
   4   0  10      143.65      130.98     14.48 o 
   5   0  10        1.13       11.53     11.52 o 
  -5   1  10        0.52       -3.70      6.71 o 
  -4   1  10        9.96       15.01      3.93 o 
  -3   1  10      138.70      131.04      5.41 o 
  -2   1  10     1159.06     1137.92     39.05 o 
  -1   1  10       53.30       50.78      3.09 o 
   0   1  10       72.00       72.51      4.12 o 
   1   1  10       57.23       47.68      4.95 o 
   2   1  10      109.55      107.87      6.61 o 
   3   1  10       50.94       55.06      3.75 o 
   4   1  10       20.41       19.31      6.12 o 
   5   1  10       35.19       30.31      8.08 o 
  -5   2  10       18.56       18.33      5.28 o 
  -4   2  10        0.02        0.62      4.58 o 
  -3   2  10       46.24       41.78      3.96 o 
  -2   2  10       37.02       43.49      3.03 o 
  -1   2  10      279.69      265.20     12.21 o 
   0   2  10       47.37       45.32      3.46 o 
   1   2  10       25.25       19.79      2.20 o 
   2   2  10        0.62        4.06      2.08 o 
   3   2  10        0.17        2.72      2.50 o 
   4   2  10        9.49        9.42      3.09 o 
   5   2  10       48.10       58.84      5.62 o 
   6   2  10       29.04       40.23      8.87 o 
  -5   3  10       22.01       17.32      5.23 o 
  -4   3  10       70.49       65.42      5.61 o 
  -3   3  10      139.13      135.59      8.09 o 
  -2   3  10        0.02       -0.66      1.94 o 
  -1   3  10       63.55       53.58      2.96 o 
   0   3  10       48.44       50.78      2.94 o 
   1   3  10      290.95      284.27      8.96 o 
   2   3  10      204.04      189.36      6.63 o 
   3   3  10       18.10       14.04      2.50 o 
   4   3  10       13.92       13.24      2.98 o 
   5   3  10       14.93       23.54      4.79 o 
   6   3  10        0.11       -0.41      5.91 o 
  -5   4  10       10.19       15.69      9.86 o 
  -4   4  10       58.36       55.56      5.19 o 
  -3   4  10       44.77       40.50      4.53 o 
  -2   4  10       49.71       53.95      7.06 o 
  -1   4  10       63.58       67.07      4.80 o 
   0   4  10      390.04      396.81     11.98 o 
   1   4  10      263.27      253.59      8.22 o 
   2   4  10      314.51      298.73      9.45 o 
   3   4  10      201.85      194.04      6.92 o 
   4   4  10      544.77      540.40     19.69 o 
   5   4  10       34.37       32.56      4.61 o 
   6   4  10        0.02        3.40      4.90 o 
  -4   5  10        0.10       -0.10      3.30 o 
  -3   5  10        8.39       15.16      3.75 o 
  -2   5  10       21.64       28.02      7.93 o 
  -1   5  10      250.30      248.87      8.21 o 
   0   5  10      206.30      205.13      7.08 o 
   1   5  10      242.31      237.95      9.57 o 
   2   5  10      367.72      340.24     10.58 o 
   3   5  10      259.49      249.34      8.37 o 
   4   5  10      245.47      254.49     10.90 o 
   5   5  10      160.92      155.52      8.41 o 
   6   5  10       32.51       29.91      5.86 o 
  -4   6  10        0.17        4.09      4.30 o 
  -3   6  10        0.13        6.86      3.36 o 
  -2   6  10        3.15        1.79      3.24 o 
  -1   6  10      275.76      276.22     11.63 o 
   0   6  10      119.65      120.93      6.37 o 
   1   6  10        6.28        5.71      1.67 o 
   2   6  10       34.27       28.70      3.18 o 
   3   6  10      156.21      153.42      5.92 o 
   4   6  10       21.69       27.36      6.65 o 
   5   6  10       14.73       21.87      8.30 o 
   6   6  10        3.77       10.73      5.43 o 
  -4   7  10       21.05       24.85      4.89 o 
  -3   7  10       48.95       54.72      5.63 o 
  -2   7  10      114.44      108.47      6.93 o 
  -1   7  10        5.10        3.08      2.99 o 
   0   7  10        2.46        1.75      2.04 o 
   1   7  10       70.94       70.74      4.14 o 
   2   7  10      127.38      131.47      5.40 o 
   3   7  10       76.88       68.93      4.95 o 
   4   7  10        0.75       -0.48      3.26 o 
   5   7  10       23.17       22.09      4.58 o 
   6   7  10       25.36       28.99      5.51 o 
  -3   8  10       28.89       32.21      5.20 o 
  -2   8  10      137.61      133.65      7.92 o 
  -1   8  10      129.07      130.04      7.55 o 
   0   8  10       25.70       23.84      3.76 o 
   1   8  10        6.32        2.76      2.39 o 
   2   8  10      125.54      113.45      5.19 o 
   3   8  10      180.36      168.33      8.28 o 
   4   8  10       11.47       12.54      5.17 o 
   5   8  10        0.19        3.37      4.44 o 
  -2   9  10        2.13        4.61      4.26 o 
  -1   9  10        3.84        4.94      3.81 o 
   0   9  10       87.44       82.99      9.70 o 
   1   9  10      389.37      388.98     12.42 o 
   2   9  10        5.11        1.80      3.53 o 
   3   9  10       96.17       92.40      6.07 o 
   4   9  10       42.72       44.23      7.10 o 
   5   9  10      169.98      181.20     16.07 o 
  -1  10  10        1.74       -2.03      4.31 o 
   0  10  10       16.52       17.75      5.76 o 
   1  10  10        6.43        8.68      4.70 o 
   2  10  10      141.16      146.88      8.09 o 
   3  10  10       11.12       15.69      4.41 o 
   4  10  10       27.88       28.30      4.79 o 
   0  11  10       73.02       78.74      6.63 o 
   1  11  10        0.09       -0.13      4.79 o 
   2  11  10        0.67        0.00      4.34 o 
   3  11  10       10.60       18.14      8.02 o 
  -3  -5  11        6.19       -4.33      4.41 o 
  -2  -5  11        1.20       -1.67      3.97 o 
  -1  -5  11       27.84       29.36      4.62 o 
   0  -5  11       23.24       28.66      5.96 o 
   1  -5  11       27.94       34.34      5.30 o 
  -4  -4  11        2.32        1.31      4.74 o 
  -3  -4  11        1.16       -2.28      4.46 o 
  -2  -4  11        8.43        7.22      3.56 o 
  -1  -4  11        1.14       -3.30      3.56 o 
   0  -4  11       27.61       33.49      5.36 o 
   1  -4  11        0.00       -2.28      6.58 o 
   2  -4  11       26.33       13.20      9.78 o 
  -4  -3  11       56.42       54.35      5.67 o 
  -3  -3  11       39.23       33.87      3.96 o 
  -2  -3  11        1.95        3.80      3.12 o 
  -1  -3  11       22.97       18.51      6.29 o 
   0  -3  11       19.11       22.01      4.81 o 
   1  -3  11       16.34       14.57      5.23 o 
   2  -3  11        3.20       -1.97      6.17 o 
   3  -3  11        1.05        2.65      5.64 o 
  -4  -2  11        1.65       23.72      6.42 o 
  -3  -2  11       89.66       83.76      6.50 o 
  -2  -2  11       32.89       33.59      4.17 o 
  -1  -2  11        3.30        2.99      3.71 o 
   0  -2  11       38.70       39.40      5.00 o 
   1  -2  11      111.94      112.49      8.58 o 
   2  -2  11        1.01        3.16      4.81 o 
   3  -2  11        3.25        5.96      5.85 o 
   4  -2  11        3.91       -2.77      9.20 o 
  -4  -1  11        0.91        2.63      5.50 o 
  -3  -1  11       59.34       47.23      4.40 o 
  -2  -1  11       79.13       82.09      5.35 o 
  -1  -1  11       74.36       69.33      7.55 o 
   0  -1  11      111.74      114.09      6.47 o 
   1  -1  11        9.20        3.93      7.27 o 
   2  -1  11        6.99        7.56     12.91 o 
   3  -1  11        0.76       -1.19      4.85 o 
   4  -1  11        5.39        0.41      7.16 o 
  -5   0  11        6.81      -10.00      7.91 o 
  -4   0  11        0.34       -2.63      5.00 o 
  -3   0  11        0.91        3.05      2.67 o 
  -2   0  11       16.67       24.57      3.35 o 
  -1   0  11      102.28      103.49      7.66 o 
   0   0  11      143.25      116.65     10.20 o 
   1   0  11        0.53       -5.37      3.58 o 
   2   0  11        4.47       13.43      6.27 o 
   3   0  11       55.48       52.40     13.32 o 
   4   0  11        0.39        5.41      5.67 o 
   5   0  11        7.95        5.82     11.59 o 
  -5   1  11        0.13       -3.20      5.87 o 
  -4   1  11       16.80       15.30     10.82 o 
  -3   1  11        0.33       -0.94      2.45 o 
  -2   1  11       41.01       48.10      3.29 o 
  -1   1  11      497.72      478.96     14.25 o 
   0   1  11      153.52      148.36     10.11 o 
   1   1  11        7.03        7.65      2.25 o 
   2   1  11        4.19        4.26      3.52 o 
   3   1  11       17.98       12.12      4.33 o 
   4   1  11        0.28        4.85      8.94 o 
   5   1  11       15.74       14.75      8.04 o 
  -5   2  11        3.62       10.49      6.60 o 
  -4   2  11        1.13        2.40      4.17 o 
  -3   2  11        0.14        1.81      4.45 o 
  -2   2  11        1.49        2.87      2.09 o 
  -1   2  11       10.71        7.47      2.00 o 
   0   2  11        9.59       17.72      2.27 o 
   1   2  11        0.00       -2.78      1.91 o 
   2   2  11        5.06        4.69      2.31 o 
   3   2  11       17.53       15.69      4.32 o 
   4   2  11        0.40        0.28      3.28 o 
   5   2  11        1.22       -1.69      6.11 o 
  -5   3  11        3.38        1.17      5.18 o 
  -4   3  11        0.00        0.44      4.23 o 
  -3   3  11       32.05       33.08      4.43 o 
  -2   3  11       13.19       14.31      3.27 o 
  -1   3  11      731.86      736.44     20.99 o 
   0   3  11      227.98      220.57      7.74 o 
   1   3  11       38.92       25.36      4.83 o 
   2   3  11        2.17        5.28      2.05 o 
   3   3  11        9.07        7.89      2.58 o 
   4   3  11       15.24       15.12      4.75 o 
   5   3  11        0.30        0.30      4.33 o 
  -4   4  11        1.01        3.08      4.33 o 
  -3   4  11        0.20        0.66      4.53 o 
  -2   4  11       83.29       86.02     11.33 o 
  -1   4  11      166.52      164.64      6.18 o 
   0   4  11      175.63      168.95      7.55 o 
   1   4  11       99.73       98.74      4.57 o 
   2   4  11       53.05       49.45      3.21 o 
   3   4  11       63.09       62.69      3.70 o 
   4   4  11       87.65       85.22      5.66 o 
   5   4  11        1.68       -1.09      4.37 o 
   6   4  11        3.06        8.73      5.01 o 
  -4   5  11        4.75        8.54      7.56 o 
  -3   5  11        6.49       -4.51      4.30 o 
  -2   5  11       14.12       12.91      3.78 o 
  -1   5  11       13.72       16.43      2.51 o 
   0   5  11      162.46      147.42      7.28 o 
   1   5  11        2.46        2.98      1.86 o 
   2   5  11       97.74       89.89      4.21 o 
   3   5  11       53.85       58.37      3.68 o 
   4   5  11       23.99       29.16      3.88 o 
   5   5  11        0.07        1.94      4.49 o 
   6   5  11       47.96       48.91      5.88 o 
  -4   6  11       12.71       15.43      4.85 o 
  -3   6  11       57.01       61.69      5.70 o 
  -2   6  11        3.95        4.74      3.57 o 
  -1   6  11       13.41       12.71      3.61 o 
   0   6  11      116.41      117.55      7.81 o 
   1   6  11       48.28       48.75      3.20 o 
   2   6  11       22.54       22.83      2.73 o 
   3   6  11       24.82       27.03      3.90 o 
   4   6  11        0.00        4.54      3.52 o 
   5   6  11       16.06        9.59      4.34 o 
   6   6  11       10.71       10.74      5.39 o 
  -3   7  11       32.76       22.31      5.16 o 
  -2   7  11       55.62       56.56      5.37 o 
  -1   7  11        9.18        8.72      3.34 o 
   0   7  11      103.37      105.75      4.89 o 
   1   7  11      222.87      222.62      7.80 o 
   2   7  11        6.01        6.90      2.31 o 
   3   7  11        0.18        4.56      2.93 o 
   4   7  11        2.26        0.80      3.91 o 
   5   7  11       46.18       45.77      5.33 o 
  -3   8  11        1.28       -1.17      4.49 o 
  -2   8  11       10.93       10.70      8.53 o 
  -1   8  11       63.97       61.34      9.72 o 
   0   8  11      341.85      344.28     26.77 o 
   1   8  11      189.80      192.43      7.22 o 
   2   8  11      253.18      237.63      9.63 o 
   3   8  11       11.62       17.69      3.84 o 
   4   8  11       51.66       48.66      5.00 o 
   5   8  11        2.98       10.17      4.49 o 
  -2   9  11        4.14        3.15      4.87 o 
  -1   9  11        8.21       10.35      4.52 o 
   0   9  11       77.49       83.60     12.22 o 
   1   9  11       40.53       40.70      3.97 o 
   2   9  11       16.76       19.85      4.02 o 
   3   9  11       92.83       95.01      6.55 o 
   4   9  11       25.69       26.74      4.85 o 
   5   9  11        6.97        6.20      5.78 o 
  -1  10  11       19.57       27.75      5.32 o 
   0  10  11       10.09        6.84      4.64 o 
   1  10  11        0.91        0.24      4.71 o 
   2  10  11        1.62        4.79      4.16 o 
   3  10  11       30.17       24.75      4.91 o 
   4  10  11       15.86       20.12      5.10 o 
   1  11  11        6.23       10.82      4.92 o 
   2  11  11       44.12       55.45      6.02 o 
   3  11  11        2.57       -2.53      4.34 o 
  -3  -4  12       19.56       11.32      6.74 o 
  -2  -4  12        7.70       14.90      4.90 o 
  -1  -4  12       13.43        8.95      5.02 o 
   0  -4  12       18.83       24.03      6.22 o 
   1  -4  12       24.91       26.88      5.95 o 
  -4  -3  12       28.83       23.34      7.10 o 
  -3  -3  12       20.71       25.06      4.70 o 
  -2  -3  12        9.58        8.98      5.84 o 
  -1  -3  12       54.70       56.84      7.59 o 
   0  -3  12      125.98      133.45      8.49 o 
   1  -3  12       33.68       37.41      5.86 o 
   2  -3  12       28.91       32.94      6.17 o 
  -4  -2  12       21.52       31.19      6.81 o 
  -3  -2  12       20.95       22.10      4.39 o 
  -2  -2  12       18.14       15.55      5.01 o 
  -1  -2  12       39.47       42.44      4.89 o 
   0  -2  12       82.28       77.82      6.26 o 
   1  -2  12       25.48       35.69      8.96 o 
   2  -2  12       65.33       91.07      7.36 o 
   3  -2  12       19.38       33.70      6.82 o 
  -4  -1  12        3.28        6.64      6.13 o 
  -3  -1  12       22.18       28.09      4.57 o 
  -2  -1  12       74.06       84.94      5.88 o 
  -1  -1  12      168.37      173.16      8.54 o 
   0  -1  12       11.76       10.28      3.68 o 
   1  -1  12       25.55       41.17      5.41 o 
   2  -1  12        0.83        1.58      4.55 o 
   3  -1  12       68.63       89.93      9.37 o 
   4  -1  12       16.57       21.84     11.36 o 
  -4   0  12       12.12       28.39     11.88 o 
  -3   0  12       30.66       29.04      4.73 o 
  -2   0  12       87.41       88.35      5.74 o 
  -1   0  12       82.36       80.35      5.62 o 
   0   0  12       88.97      104.13      6.57 o 
   1   0  12        5.76        1.38      4.38 o 
   2   0  12       51.30       62.70      6.99 o 
   3   0  12       19.64       20.44      5.24 o 
   4   0  12       12.83        6.42      6.07 o 
  -4   1  12        0.00        0.42      4.66 o 
  -3   1  12        4.14        5.30      2.90 o 
  -2   1  12       85.98       90.63      4.52 o 
  -1   1  12        3.35        1.49      3.64 o 
   0   1  12      112.01      122.63      6.63 o 
   1   1  12      251.64      238.14     16.95 o 
   2   1  12      204.16      182.44      9.35 o 
   3   1  12       12.92        9.63      4.49 o 
   4   1  12       18.63       23.14      6.20 o 
   5   1  12       11.03        3.88      9.03 o 
  -4   2  12       15.31       19.46      5.49 o 
  -3   2  12        0.52       -2.87      3.53 o 
  -2   2  12       92.95       94.20      4.94 o 
  -1   2  12       19.24       26.23      3.30 o 
   0   2  12        5.39        6.99      2.27 o 
   1   2  12      225.94      213.41      8.15 o 
   2   2  12       66.91       57.56      3.92 o 
   3   2  12      135.26      135.13     12.78 o 
   4   2  12        2.69        4.89      4.66 o 
   5   2  12       19.56       25.07      7.61 o 
  -4   3  12       30.80       42.03      5.44 o 
  -3   3  12       68.23       60.46     10.91 o 
  -2   3  12        8.01        6.50      2.86 o 
  -1   3  12       58.34       60.21      3.65 o 
   0   3  12       72.27       64.72      3.73 o 
   1   3  12        0.12        3.84      2.50 o 
   2   3  12       33.14       24.95      2.97 o 
   3   3  12        0.37        0.02      2.84 o 
   4   3  12       37.23       39.67      4.46 o 
   5   3  12       16.74       13.29      5.57 o 
  -4   4  12        2.25       -1.54      4.39 o 
  -3   4  12        4.44        6.40      4.10 o 
  -2   4  12      420.58      459.79     17.89 o 
  -1   4  12      264.56      262.66      8.84 o 
   0   4  12      140.82      132.00      5.44 o 
   1   4  12       41.97       42.65      3.18 o 
   2   4  12        0.06       -2.22      2.17 o 
   3   4  12        8.39        6.46      2.62 o 
   4   4  12        0.75       -3.10      3.88 o 
   5   4  12       11.49       23.99      5.40 o 
  -4   5  12        0.42        3.98      4.81 o 
  -3   5  12       18.88       20.65      4.47 o 
  -2   5  12        9.27       13.66      5.50 o 
  -1   5  12      443.03      474.48     21.16 o 
   0   5  12      296.94      284.05      9.41 o 
   1   5  12       49.54       45.91      3.20 o 
   2   5  12        9.30       14.61      3.44 o 
   3   5  12       18.55       20.38      2.69 o 
   4   5  12       19.09       19.60      4.21 o 
   5   5  12        0.06       -1.80      4.21 o 
  -3   6  12        3.31        0.20      4.72 o 
  -2   6  12        0.45        2.17      5.75 o 
  -1   6  12       67.02       72.38      7.01 o 
   0   6  12       96.55      101.57      4.84 o 
   1   6  12       92.46       86.88      7.51 o 
   2   6  12      301.82      290.03      9.72 o 
   3   6  12       62.35       63.84      4.30 o 
   4   6  12        6.45        9.75      3.74 o 
   5   6  12        1.81        3.03      7.84 o 
  -3   7  12        5.59       10.42      5.29 o 
  -2   7  12        1.72        3.03      4.20 o 
  -1   7  12       24.99       27.71      4.40 o 
   0   7  12      141.99      145.40      7.68 o 
   1   7  12       55.85       55.17      3.59 o 
   2   7  12        4.50        4.74      2.83 o 
   3   7  12       43.69       50.19      5.88 o 
   4   7  12       40.19       41.25      9.57 o 
   5   7  12        0.03       -1.73      6.55 o 
  -2   8  12        0.89       -4.96      4.31 o 
  -1   8  12        1.54       -4.97      3.86 o 
   0   8  12       23.59       21.36      4.22 o 
   1   8  12       38.39       44.92      3.78 o 
   2   8  12       14.04        8.97      2.99 o 
   3   8  12       26.19       23.23      4.41 o 
   4   8  12        2.09        0.45      6.16 o 
   5   8  12       18.87       25.39      5.66 o 
  -1   9  12       21.90       17.59      4.82 o 
   0   9  12       80.11       80.14      7.13 o 
   1   9  12       81.45       77.10      5.01 o 
   2   9  12        3.13        5.08      3.97 o 
   3   9  12        0.08        1.40      3.72 o 
   4   9  12        6.74        8.11      4.45 o 
   0  10  12        5.35       -2.25      4.56 o 
   1  10  12        2.96        2.24      6.83 o 
   2  10  12        2.09        0.56      4.36 o 
   3  10  12        6.10        1.81      4.59 o 
  -3  -3  13       12.77       10.25      5.45 o 
  -2  -3  13        0.38        5.04      4.80 o 
  -1  -3  13       24.36       23.75      5.00 o 
   0  -3  13       42.04       50.61     10.52 o 
   1  -3  13       28.89       22.24      6.57 o 
  -3  -2  13       21.66       27.42      5.11 o 
  -2  -2  13       58.48       60.46      6.16 o 
  -1  -2  13       12.11       10.48      4.11 o 
   0  -2  13        0.61        4.79      5.14 o 
   1  -2  13       20.00       35.48      6.44 o 
   2  -2  13       57.78       64.37      6.81 o 
  -4  -1  13        1.97       -3.08      7.24 o 
  -3  -1  13        7.62        4.27      4.32 o 
  -2  -1  13       61.36       62.49      8.02 o 
  -1  -1  13       59.04       67.96      5.75 o 
   0  -1  13       49.47       56.30      5.71 o 
   1  -1  13       33.66       35.67      5.58 o 
   2  -1  13        4.76       13.36      5.38 o 
   3  -1  13       23.35       22.72      5.84 o 
  -4   0  13        2.91        2.27      6.93 o 
  -3   0  13        8.49        3.92      3.57 o 
  -2   0  13       28.96       27.87      6.88 o 
  -1   0  13       73.75       65.78      7.74 o 
   0   0  13       72.97       70.00      5.64 o 
   1   0  13      205.93      214.33     20.59 o 
   2   0  13       29.84       29.08      9.46 o 
   3   0  13       49.50       66.10      8.90 o 
   4   0  13        1.01       -5.26      6.19 o 
  -4   1  13       21.49       15.40      8.63 o 
  -3   1  13       11.46       16.68      4.19 o 
  -2   1  13        1.05       -1.77      3.33 o 
  -1   1  13        0.12        5.60      3.57 o 
   0   1  13      256.13      258.52     11.48 o 
   1   1  13       46.16       39.62      4.90 o 
   2   1  13       73.78       81.43     18.01 o 
   3   1  13       34.80       43.11      6.06 o 
   4   1  13       40.13       55.44      6.88 o 
  -4   2  13       12.61       13.82      5.07 o 
  -3   2  13       19.92       20.51      8.21 o 
  -2   2  13       53.60       56.18      4.41 o 
  -1   2  13        7.36       13.57      4.16 o 
   0   2  13        0.69       -1.47      2.67 o 
   1   2  13        0.65        3.00      3.76 o 
   2   2  13       82.62       92.47      6.69 o 
   3   2  13       37.82       57.07      8.94 o 
   4   2  13       20.66       40.55     11.08 o 
  -4   3  13       22.81       29.18      6.88 o 
  -3   3  13       59.56       62.84      7.18 o 
  -2   3  13        6.01        8.99      3.07 o 
  -1   3  13      321.76      340.16     11.05 o 
   0   3  13       28.27       32.85      4.72 o 
   1   3  13        1.33        2.85      2.63 o 
   2   3  13       10.20        2.14      2.72 o 
   3   3  13       71.10       73.82      4.85 o 
   4   3  13       36.42       37.29     10.74 o 
   5   3  13       10.51       14.46      8.47 o 
  -4   4  13        2.25        1.60      4.74 o 
  -3   4  13       37.64       42.55      8.19 o 
  -2   4  13      217.43      219.54     10.45 o 
  -1   4  13       23.46       28.83      3.14 o 
   0   4  13      142.01      128.16      5.62 o 
   1   4  13      177.20      179.10      6.90 o 
   2   4  13      265.81      240.38      9.74 o 
   3   4  13        4.24       10.35      3.11 o 
   4   4  13       11.45       22.95      4.99 o 
   5   4  13        6.84        6.33      5.47 o 
  -3   5  13        1.04        2.18      4.45 o 
  -2   5  13       11.78       15.87      4.09 o 
  -1   5  13      101.68      107.58      5.32 o 
   0   5  13      106.22      112.49      5.27 o 
   1   5  13      107.18      116.99      6.25 o 
   2   5  13      231.06      225.53      8.22 o 
   3   5  13      129.18      120.16      5.59 o 
   4   5  13       31.97       40.65      5.05 o 
   5   5  13       20.24       29.00      5.94 o 
  -3   6  13       68.16       62.24      6.20 o 
  -2   6  13        4.97        4.34      4.52 o 
  -1   6  13        0.05        4.38      3.86 o 
   0   6  13        4.24        4.12      2.98 o 
   1   6  13      292.67      282.95      9.67 o 
   2   6  13       42.28       52.41      3.92 o 
   3   6  13       11.51        9.08      3.05 o 
   4   6  13       33.17       32.65      4.97 o 
   5   6  13        8.43        8.14      4.82 o 
  -2   7  13       86.96       90.41      7.31 o 
  -1   7  13       52.81       57.59      5.64 o 
   0   7  13       33.26       42.67      3.74 o 
   1   7  13        2.19        6.31      3.54 o 
   2   7  13        2.21        0.96      2.84 o 
   3   7  13       40.81       47.93      5.21 o 
   4   7  13       46.50       45.00      6.24 o 
   5   7  13       16.27       18.56      5.26 o 
  -2   8  13        9.45       -0.27      4.16 o 
  -1   8  13       24.52       17.43      4.76 o 
   0   8  13      165.03      161.79      8.90 o 
   1   8  13       40.05       47.30      4.88 o 
   2   8  13        0.47        1.55      3.07 o 
   3   8  13       15.71       19.77      4.42 o 
   4   8  13       18.72       24.46      4.54 o 
  -1   9  13       17.99       20.61      5.38 o 
   0   9  13        0.49        2.98      4.17 o 
   1   9  13        0.07        0.95      3.62 o 
   2   9  13       32.85       33.57      7.58 o 
   3   9  13       68.84       76.20     11.92 o 
   4   9  13       16.12       15.56      5.37 o 
   0  10  13        4.45        1.50      4.48 o 
   1  10  13        2.49        0.73      4.47 o 
   2  10  13       11.72       11.11      5.98 o 
   3  10  13        3.60        5.85      5.67 o 
  -2  -2  14        1.17        5.79      4.62 o 
  -1  -2  14       12.80       14.51      4.92 o 
   0  -2  14        1.70        1.28      5.19 o 
   1  -2  14        9.95        9.57      9.56 o 
  -3  -1  14        6.20        7.64      6.79 o 
  -2  -1  14       10.42        2.45      4.23 o 
  -1  -1  14        8.77       13.23      4.72 o 
   0  -1  14        2.44       12.12      4.99 o 
   1  -1  14        0.01        9.01     11.06 o 
   2  -1  14        2.30        6.47      6.19 o 
  -3   0  14        0.60        3.63      4.28 o 
  -2   0  14        2.24        0.63      4.11 o 
  -1   0  14        2.70       -0.33      6.28 o 
   0   0  14       21.20       17.59      5.14 o 
   1   0  14        5.69        5.73      5.10 o 
   2   0  14        3.45       10.50      6.07 o 
   3   0  14        9.43       17.66      5.80 o 
  -3   1  14        1.06        0.85      4.48 o 
  -2   1  14        0.99        3.11      8.45 o 
  -1   1  14        3.71        6.92      3.84 o 
   0   1  14        0.66        1.99      3.84 o 
   1   1  14        1.97        1.90      4.82 o 
   2   1  14        0.24       -0.68      4.95 o 
   3   1  14        7.20       10.70      5.79 o 
  -3   2  14        1.11        1.54     11.54 o 
  -2   2  14        1.16       -2.39      3.96 o 
  -1   2  14        0.24       -3.98      3.60 o 
   0   2  14        1.60       11.35      4.30 o 
   1   2  14        0.00        3.10      4.97 o 
   2   2  14       31.40       37.31     11.85 o 
   3   2  14        3.55       11.51      7.65 o 
   4   2  14       24.18       32.69      6.77 o 
  -3   3  14       25.15       27.88      5.73 o 
  -2   3  14       25.94       29.31      4.20 o 
  -1   3  14       77.41       82.89      4.90 o 
   0   3  14        0.42       -0.61      3.36 o 
   1   3  14        5.77        7.84      3.15 o 
   2   3  14        8.22        5.28      4.37 o 
   3   3  14       13.21       15.20      8.80 o 
   4   3  14       15.27       15.41      5.70 o 
  -3   4  14       70.59       78.54      6.97 o 
  -2   4  14       19.20       29.92      4.89 o 
  -1   4  14       23.66       26.29      3.77 o 
   0   4  14       19.24       16.29      3.30 o 
   1   4  14      167.92      160.37      6.64 o 
   2   4  14        2.68        7.62      3.17 o 
   3   4  14       11.31       13.45      3.75 o 
   4   4  14        4.08        5.66      5.37 o 
  -3   5  14       17.71       22.26      5.21 o 
  -2   5  14       43.09       44.65      5.88 o 
  -1   5  14        6.68        6.92      3.46 o 
   0   5  14       48.16       66.58      4.58 o 
   1   5  14        1.17        3.02      2.90 o 
   2   5  14       33.01       33.99      5.40 o 
   3   5  14       17.58       20.25      3.65 o 
   4   5  14       20.71       22.47      5.37 o 
  -2   6  14       38.21       34.46      6.04 o 
  -1   6  14        0.11        1.27      3.85 o 
   0   6  14       56.39       59.36      4.45 o 
   1   6  14       45.49       43.82      3.93 o 
   2   6  14        3.17        2.20      3.15 o 
   3   6  14       17.52       15.84      3.52 o 
   4   6  14        0.77       -4.48      4.39 o 
  -2   7  14       14.22       18.71      5.41 o 
  -1   7  14        6.04       11.36      4.81 o 
   0   7  14        4.09        4.52      3.42 o 
   1   7  14       13.73       16.35      3.59 o 
   2   7  14       49.75       48.03      4.04 o 
   3   7  14       88.47       83.40      9.25 o 
   4   7  14       47.13       43.20      5.41 o 
  -1   8  14       28.32       30.04      5.73 o 
   0   8  14       35.71       36.70      9.79 o 
   1   8  14        0.30       -0.71      4.52 o 
   2   8  14       20.57       21.60      3.96 o 
   3   8  14       17.54       11.09      4.43 o 
   4   8  14       18.52       13.51      4.69 o 
   0   9  14       19.05       22.80      6.91 o 
   1   9  14       17.02       12.98      7.16 o 
   2   9  14       13.35       10.70      4.97 o 
   3   9  14        3.56        9.36      4.58 o 
  -1  -1  15       24.29       32.64      5.88 o 
   0  -1  15       27.30       33.61      6.30 o 
   1  -1  15       56.67       64.59      9.66 o 
  -2   0  15       29.26       37.66      5.36 o 
  -1   0  15        9.89        5.27      4.73 o 
   0   0  15       21.31       22.54      5.33 o 
   1   0  15       14.00        4.30      4.82 o 
   2   0  15       21.50       25.46      7.13 o 
  -2   1  15       28.31       25.37      5.05 o 
  -1   1  15       29.48       29.38      4.80 o 
   0   1  15       11.65       14.84      6.99 o 
   1   1  15       34.92       51.65      6.26 o 
   2   1  15        0.30        2.87     14.55 o 
  -3   2  15        0.24        4.59      7.16 o 
  -2   2  15        5.28        6.01      4.54 o 
  -1   2  15        7.76        5.46      4.54 o 
   0   2  15       30.94       25.82      4.82 o 
   1   2  15        0.04       -4.77      4.47 o 
   2   2  15       10.51       12.42      5.72 o 
   3   2  15        4.37        5.79      5.72 o 
  -3   3  15        0.42       -0.25      5.93 o 
  -2   3  15        0.39       -0.01      4.90 o 
  -1   3  15        0.11        1.35      4.02 o 
   0   3  15       10.73       10.66      4.46 o 
   1   3  15       10.88        8.79      4.54 o 
   2   3  15        9.38        5.75      5.27 o 
   3   3  15       18.03       14.12      5.67 o 
  -2   4  15        4.19        3.00      4.80 o 
  -1   4  15        0.24       -0.05      3.77 o 
   0   4  15        0.03       -0.39      3.15 o 
   1   4  15        0.01       -0.59      3.23 o 
   2   4  15       30.51       21.64      5.58 o 
   3   4  15        3.17        4.24      5.18 o 
  -2   5  15       12.82       12.37      5.08 o 
  -1   5  15        8.61       10.54      6.89 o 
   0   5  15        1.16        4.83      3.50 o 
   1   5  15        2.57        0.24      3.08 o 
   2   5  15        8.88        7.34      3.64 o 
   3   5  15        2.41        7.82      5.48 o 
  -2   6  15        1.00        0.86      5.02 o 
  -1   6  15       22.89       18.94      5.48 o 
   0   6  15        0.34        0.68      3.55 o 
   1   6  15       13.24       10.31      3.59 o 
   2   6  15        9.34       10.79      3.67 o 
   3   6  15        7.22        5.72      3.90 o 
  -1   7  15        0.08       -1.89      4.79 o 
   0   7  15       27.85       17.35      4.98 o 
   1   7  15        7.16       10.22      3.86 o 
   2   7  15        0.30       -3.74      5.08 o 
   3   7  15        9.42        8.94      4.91 o 
   0   8  15        2.39        6.10      4.83 o 
   1   8  15        1.63        1.02      4.62 o 
   2   8  15       13.41       14.36      4.10 o 
   3   8  15       31.56       26.91      6.06 o 
  -1   1  16        2.70       -2.61      6.18 o 
   0   1  16       31.27       37.54     12.54 o 
   1   1  16       28.53       32.56      6.48 o 
  -1   2  16       52.73       48.72      7.74 o 
   0   2  16       26.60       26.18      5.24 o 
   1   2  16       56.93       67.10      9.85 o 
   2   2  16       35.21       43.78      7.11 o 
  -2   3  16        9.01       18.17      8.01 o 
  -1   3  16       14.58       22.51      5.29 o 
   0   3  16       67.77       85.22      7.09 o 
   1   3  16       19.90        9.00      4.96 o 
   2   3  16       43.36       49.73      6.17 o 
  -1   4  16       33.11       38.54      4.80 o 
   0   4  16        7.68       11.06      4.98 o 
   1   4  16       17.68       26.12      5.01 o 
   2   4  16        8.38       12.00      7.84 o 
  -1   5  16       26.55       28.51      6.90 o 
   0   5  16        9.95        6.28      4.03 o 
   1   5  16       30.86       52.16      5.75 o 
   2   5  16       15.46       13.42      4.22 o 
  -1   6  16       22.72       33.09      5.81 o 
   0   6  16       23.01       20.95      4.30 o 
   1   6  16       18.46       19.16      8.38 o 
   2   6  16       24.93       27.71      6.42 o 
   0   7  16       39.43       49.26      6.46 o 
   1   7  16       68.92       62.69      6.62 o 
   2   7  16        8.05        1.37      3.67 o 
                                                 
